# Supplementary material for: The Quaternary Kurobegawa Granite: an example of a deeply dissected resurgent pluton
Source: Sci Rep. 2021 Nov 11;11:22059. doi: 10.1038/s41598-021-01562-2 (PMC8585956; doi:10.1038/s41598-021-01562-2)
Supplement: Supplementary file 2 — Supplementary Information 2. [file 41598_2021_1562_MOESM2_ESM.xlsx]

## Sheet: Table S1
Table S1
LA-ICP-MS operating conditions at the Central Research Institute of Electric Power Industry (CRIEPI).
Sample preparation
Sample type/mineral	Zircons
Sample preparation	Conventional separation, 1 cm PFA Teflon mount, unpolished for unknown sample (otherwise, noticed as 'polished' in Table 2)
Laser ablation system
Make, model & type	New Wave Research UP-213
Ablation cell & volume	NWR standard 1-volume cell, volume ~3cm3
Laser wavelength	213 nm
Pulse width	4 ns
Energy density/fluence	7–8 J/cm2 for 30 μm laser beam (or 3–4 J/cm2 for 40 μm laser beam or 9–10 J/cm2 for 25 μm laser beam); noticed in Table 2 other than 30 μm laser beam
Repetition rate	10 Hz
Ablation duration	30 s
Ablation pit depth	~24 μm for 30 μm laser beam, measured using confocal laser microscopy
Spot size	25 μm or 30 μm or 40 μm
Sampling mode	Single hole drilling, laser beam focused at the surface
Carrier gas and flow	100% He, ~0.5 l/min
ICP-MS instrument
Make, model & type	Thermo Fisher Scientific ELEMENT XR, SF-ICP-MS
Sample introduction	Ablation aerosol only
RF power	1200 W or 1375W
Make-up gas flow	0.8 l/min Ar
Detection system	Single detector triple mode
Analysis mode	TRA (time resolved analysis) mode
ThO+/Th+ (oxide ratio)	<1.5%
Masses measured	202, 204, 206, 207, 208, 230, 232, 238
Integration time per peak	10 ms
Total integration time per reading	~1 s
Detector deadtime	11 ns
Data processing
Gas blank	30 seconds prior to each ablation spot
Calibration strategy	91500 zircon (Wiedenbeck et al., 2004) used as primary reference material, Plešovice (Sláma et al., 2008) & Bishop Tuff (Crowley et al., 2007) zircons used as secondaries for quality control
Reference material information	91500 zircon 206Pb/238U 0.17964 & 207Pb/235U 1.857 (Wiedenbeck et al., 2004)
Data processing package used	In-house spreadsheet data processing
Mass discrimination	Mass bias correction normalized to the primary reference material
Common-Pb correction	modified 207Pb method (Sakata, 2018)
Other information	Drift of Pb/U ratio corrected by NIST SRM 610 glass standard
Crowley, J.L., Schoene, B. & Bowring, S.A. U-Pb dating of zircon in the Bishop Tuff at the millennial scale. Geology 35, 1123–1126 (2007). Sakata, S. A practical method for calculating the U-Pb age of Quaternary zircon: Correction for common Pb and initial disequilibria. Geochem. J. 52, 281–286 (2018). Sláma, J. et al. Plešovice zircon — A new natural reference material for U–Pb and Hf isotopic m…

## Sheet: Table S2
Table S2
Zircon LA-ICP-MS U-Pb analytical results. Data in italics (>75% common Pb contamination or >70% uncertainty) were excluded for further U-Pb analyses.
Sample name	Th	U	232Th/238U	fTh/Ua	f206%b	Total							Age [Ma]c		MSWDd
	[ppm]	[ppm]				207Pb/206Pb	2s	207Pb/235U	2s	206Pb/238U	2s		206Pb/238U	2s
Unknown samples sorted alphabetically
KRB03: biotite granite (sampling location coordinates: 36.560980,137.71345; elevation: 1585m); 40μm laser beam used
KRB03-1	101.834	312.259	0.32612	0.0815299	91.989	0.769041	0.205074	0.110554	0.123149	0.00104308	0.0010151		6.82053	6.54848
KRB03-2	555.868	707.392	0.785799	0.19645	28.8312	0.272685	0.0680574	0.00915522	0.00377595	0.000243614	4.17943e-05		1.2186	0.212885
KRB03-3	307.458	655.72	0.468887	0.117222	16.0887	0.172541	0.0235418	0.00480809	0.00057514	0.000202197	9.16301e-06		1.20267	0.0617062
KRB03-4	97.7921	200.855	0.486879	0.12172	28.0285	0.266376	0.0534216	0.00843575	0.00155213	0.000229786	2.14447e-05		1.17549	0.135639
KRB03-5	220.912	348.958	0.633063	0.158266	70.5714	0.600721	0.144102	0.03746	0.0416048	0.000452469	0.000356311		0.971281	0.657036
KRB03-6	177.083	261.356	0.677553	0.169388	17.1821	0.181134	0.0867851	0.00422146	0.00171895	0.000169105	1.32099e-05		1.00567	0.136882
KRB03-7	108.455	281.504	0.385269	0.0963173	13.3016	0.150637	0.0300214	0.00384386	0.000835437	0.000185152	1.12583e-05		1.14591	0.0749161
KRB03-8	255.525	359.891	0.710008	0.177502	35.2068	0.32279	0.0938017	0.0100954	0.00371758	0.000226934	2.95249e-05		1.05131	0.205592
KRB03-9e	407.258	807.105	0.504591	0.126148	4.27474	0.0796952	0.0104968	0.00468952	0.000582452	0.000426963	1.1982e-05		2.74168	0.081007
KRB03-10	501.754	827.393	0.606428	0.151607	13.6136	0.153089	0.104816	0.00469109	0.00221161	0.000222343	0.000114924		1.34305	0.463105
												Weighted mean for 'bold' data (n=8)	1.161	0.056	1.4
KRB04: biotite granite (sampling location coordinates: 36.559532,137.719545; elevation: 1485m); 40μm laser beam used; same with JP08 in Spencer et al. (2019)
KRB04-1	478.288	582.303	0.821373	0.205343	73.5423	0.624069	0.381629	0.0277041	0.0214944	0.000322111	7.44137e-05		2.16255	0.479712
KRB04-2	144.796	247.471	0.585102	0.146276	25.4249	0.245914	0.0490267	0.00627934	0.00121442	0.000185278	2.09083e-05		0.996771	0.117277
KRB04-3	286.756	825.219	0.347491	0.0868727	3.20599	0.0712959	0.0176713	0.00387013	0.000554493	0.000393872	3.91174e-05		2.56904	0.229191
KRB04-4	373.013	664.623	0.56124	0.14031	23.3414	0.22954	0.0640476	0.00601993	0.00204173	0.000190295	1.29921e-05		1.04705	0.11656
KRB04-6	721.906	599.034	1.20512	0.30128	33.8805	0.312367	0.0421172	0.0111436	0.00155126	0.000258854	3.70434e-05		1.19273	0.165477
KRB04-7	300.968	262.584	1.14618	0.286545	83.0272	0.698611	0.0702588	0.0867679	0.0383934	0.000901192	0.000361937		1.0971	0.592708
KRB04-8	238.389	378.894	0.629171	0.157293	51.2205	0.448642	0.285175	0.0150798	0.00912291	0.000243889	4.52056e-05		0.874064	0.586478
KRB04-9	251.988	353.26	0.713322	0.178331	71.9613	0.611644	0.275459	0.0248731	0.0106829	0.00029507	6.67972e-05		1.99123	0.430615
KRB04-10	177.746	398.606	0.445918	0.11148	59.8008	0.516075	0.159379	0.0253719	0.0108429	0.000356726	8.44431e-05		1.0395	0.497625
												Weighted mean for 'bold' data (n=5)	1.053	0.071	1.04
KRB05: biotite granite (sampling location coordinates: 36.650586,137.682102; elevation: 880m); 40μm laser beam used; sampled at a sidewall of a railroad tunnel
KRB05-1	299.674	616.345	0.486212	0.121553	32.4155	0.300853	0.0558796	0.00525916	0.00109956	0.00012684	7.73591e-06		0.661185	0.0665943
KRB05-2	203.59	360.024	0.56549	0.141372	89.4383	0.748995	0.0620387	0.0557904	0.0111905	0.000540473	7.49279e-05		0.486762	0.29269
KRB05-3	624.745	747.373	0.835922	0.20898	41.1879	0.369796	0.0413849	0.00765322	0.000939691	0.000150168	1.13857e-05		0.668495	0.0660155
KRB05-4	252.301	437.677	0.576455	0.144114	89.7687	0.751592	0.0405409	0.0831843	0.00604741	0.00080307	7.02485e-05		0.656174	0.272116
KRB05-5	314.476	667.023	0.471461	0.117865	74.36	0.630495	0.124718	0.045794	0.0270007	0.000527013	0.000211359		0.990827	0.594552
KRB05-6	213.806	419.625	0.509518	0.127379	64.8852	0.556033	0.0793303	0.0175402	0.00312878	0.000228891	1.67426e-05		0.6292	0.153536
KRB05-7	262.534	563.8	0.465652	0.116413	49.9753	0.438856	0.146013	0.0127361	0.00654663	0.000210576	6.82568e-05		0.790305	0.302214
KRB05-8	403.924	508.757	0.793943	0.198486	31.6785	0.295062	0.0661573	0.00657736	0.00206393	0.000161746	1.64971e-05		0.812547	0.110192
KRB05-9	761.014	1017.44	0.74797	0.186993	91.4771	0.765018	0.477014	0.0223661	0.0139164	0.000212135	3.25472e-05		1.45579	0.210036
KRB05-10	496.097	598.698	0.828625	0.207156	89.3536	0.74833	0.119242	0.0456435	0.0145229	0.000442568	0.000120424		2.93858	0.776106
												Weighted mean for 'bold' data (n=6)	0.687	0.068	1.6
KRB08: biotite granite (sampling location coordinates: 36.696004,137.672617; elevation: 714m); 40μm laser beam used; same with JP16 in Spencer et al. (2019)
KRB08-1	349.802	578.955	0.604195	0.151049	4.34523	0.0802491	0.00665486	0.0162646	0.00139025	0.00147061	4.79214e-05		9.16883	0.296984
KRB08-2	366.672	402.047	0.912014	0.228003	2.18592	0.0632791	0.00809304	0.0124305	0.00200115	0.00142535	5.47359e-05		9.0784	0.345372
KRB08-3	201.393	420.94	0.478436	0.119609	13.5617	0.152681	0.0269625	0.0347401	0.0067902	0.00165097	8.29178e-05		9.30839	0.5703
KRB08-4	571.699	1028.49	0.55586	0.138965	1.31953	0.0564702	0.00476005	0.0109416	0.000946335	0.0014059	7.0083e-05		9.0442	0.427802
KRB08-5	1102.23	3317.98	0.3322	0.0830499	1.83916	0.060554	0.00480496	0.0115415	0.000750937	0.00138297	4.05847e-05		8.85887	0.255123
KRB08-6e	47.9469	433.544	0.110593	0.0276482	0.702554	0.0516214	0.00433815	0.0657386	0.00391363	0.00924028	0.000326662		59.0764	2.03328
KRB08-7	389.009	705.507	0.55139	0.137848	2.57677	0.0663508	0.0162022	0.0124022	0.00322816	0.00135627	8.7676e-05		8.61961	0.546994
KRB08-8	707.712	1156.65	0.611865	0.152966	5.15623	0.0866228	0.0128761	0.0171136	0.00303692	0.00143352	6.88197e-05		8.86557	0.428579
KRB08-9	1032.12	958.249	1.07709	0.269272	1.30944	0.0563909	0.00711656	0.0110857	0.00136688	0.00142642	5.35351e-05		9.1605	0.338581
KRB08-10	165.569	251.244	0.658996	0.164749	3.06296	0.0701718	0.015507	0.0134635	0.00311087	0.00139216	6.63632e-05		8.79837	0.433007
												Weighted mean for 'bold' data (n=9)	9	0.12	1
KRB11 hornblende biotite granite (sampling location coordinates: 36.721411,137.684805; elevation: 1398m); polished; 25μm laser beam used
KRB11-1	78.4424	105.686	0.742224	0.185556	0.837048	0.0526784	0.00359247	0.315569	0.0303595	0.0434666	0.00388566		274.374	24.0554
KRB11-2e	89.2346	136.665	0.652946	0.163237	1.05807	0.0544154	0.00256855	0.375652	0.0251905	0.0500908	0.00286834		315.17	17.6424
KRB11-3	97.7153	133.439	0.732286	0.183071	0.752837	0.0520165	0.00344034	0.261013	0.0252678	0.0364095	0.00335103		230.627	20.8814
KRB11-4	481.665	570.965	0.843598	0.2109	0.831481	0.0526346	0.00267644	0.298812	0.0201251	0.0411928	0.00242015		260.308	15.0093
KRB11-5	254.242	406.448	0.625522	0.15638	1.20316	0.0555556	0.00221561	0.301914	0.0204559	0.0394321	0.00140049		249.403	8.70393
KRB11-6	1801.91	951.688	1.89338	0.473346	0.886582	0.0530677	0.0023227	0.308313	0.0152631	0.0421557	0.00195676		266.238	12.1254
KRB11-7	334.878	416.662	0.803717	0.200929	1.44627	0.0574662	0.00139427	0.31802	0.00841471	0.0401547	0.000764903		253.879	4.76584
KRB11-8	2051.55	1163.61	1.76309	0.440773	0.818653	0.0525338	0.00154283	0.260996	0.0193088	0.0360487	0.0026868		228.355	16.7448
KRB11-9	342.968	370.216	0.9264	0.2316	1.01756	0.054097	0.00297654	0.312032	0.019132	0.0418524	0.00168094		264.388	10.4208
KRB11-10	59.2094	120.106	0.492976	0.123244	0.530783	0.0502714	0.00512833	0.232381	0.0217125	0.0335407	0.0031307		212.766	19.5605
												Weighted mean for 'bold' data (n=9)	253.1	9.2	5.6
KRB14 biotite granite (sampling location coordinates: 36.680466,137.699461; elevation: 1733m); polished
KRB14-1	451.339	707.77	0.637691	0.159423	50.7149	0.444668	0.131748	0.0141982	0.0093548	0.000231682	7.22973e-05		0.842757	0.305519
KRB14-3	321.374	378.462	0.84916	0.21229	37.2127	0.338554	0.0956255	0.00711401	0.00212929	0.000152468	2.92859e-05		0.715815	0.156048
KRB14-4e	175.09	235.571	0.743256	0.185814	47.3644	0.418337	0.154626	0.0260437	0.0148939	0.000451721	0.000223902		1.63913	0.764976
KRB14-5	268.73	314.078	0.855617	0.213904	34.7998	0.319592	0.223041	0.00528836	0.00272909	0.000120066	2.03164e-05		0.602491	0.233218
KRB14-6	132.155	221.24	0.597341	0.149335	36.5415	0.333279	0.196944	0.00572201	0.0027602	0.000124576	2.01965e-05		0.615018	0.214622
KRB14-7	841.914	964.136	0.873232	0.218308	25.0499	0.242967	0.0300456	0.00619478	0.000608138	0.000185	1.61425e-05		0.991592	0.085901
KRB14-10	898.909	829.88	1.08318	0.270795	78.9069	0.666229	0.0870348	0.0465735	0.0290251	0.000507235	0.000248532		0.792102	0.429735
												Weighted mean for 'bold' data (n=6)	0.87	0.22	5.7
KRB16: porphyritic granite (sampling location coordinates: 36.694834,137.674849; elevation: 793m); polished; 25μm laser beam used
KRB16-1	204.889	348.515	0.58789	0.146972	2.78396	0.0679791	0.0761254	0.00130569	0.00156554	0.000139367	2.32146e-05		0.978082	0.15209
KRB16-2	263.034	309.306	0.850403	0.212601	1.33674	0.0566054	0.0745655	0.001338	0.0015822	0.000171511	2.45912e-05		1.18789	0.172495
KRB16-3	112.319	201.17	0.558329	0.139582	94.8653	0.791647	0.267863	0.235167	0.184414	0.00215545	0.00160048		13.9736	10.3034
KRB16-4	254.3	417.813	0.608645	0.152161	5.39264	0.0884808	0.0652024	0.001595	0.00133082	0.0001308	2.37081e-05		0.901899	0.141153
KRB16-5	277.776	449.639	0.617776	0.154444	26.4309	0.253821	0.090179	0.00679324	0.00216497	0.000194198	2.65543e-05		1.02624	0.181196
KRB16-6	512.124	537.137	0.953434	0.238358	5.80734	0.0917399	0.064826	0.00160718	0.00101587	0.000127116	2.13546e-05		0.866124	0.130598
KRB16-7	241.692	376.859	0.641333	0.160333	12.86	0.147167	0.0873312	0.00280538	0.00153654	0.000138317	2.23768e-05		0.880546	0.146783
KRB16-8	4534.43	2016.48	2.24869	0.562172	3.5268	0.0738171	0.0186794	0.00141125	0.000395439	0.00013872	1.21492e-05		0.919633	0.0795126
KRB16-9	4553.73	2025.06	2.24869	0.562172	3.5268	0.0738171	0.0186794	0.00141125	0.000395439	0.00013872	1.21492e-05		0.919633	0.0795126
KRB16-10	217.642	276.527	0.787054	0.196763	23.6813	0.232212	0.0597333	0.00706896	0.00195898	0.000220885	3.17694e-05		1.18708	0.174489
												Weighted mean for 'bold' data (n=9)	0.949	0.074	2.5
KRB18F: felsic part in biotite granite (sampling location coordinates: 36.703384,137.684205; elevation: 813m); polished; 25μm laser beam used
KRB18F-1e	142.864	190.569	0.749668	0.187417	3.65179	0.0747994	0.240216	0.00691623	0.00480053	0.000670912	0.000993993		4.26638	2.81347
KRB18F-2	237.567	331.007	0.71771	0.179428	-1.57739	0.0337033	0.0630169	0.000731355	0.00114649	0.000157452	2.48634e-05		1.10416	0.160578
KRB18F-3	172.465	293.231	0.588155	0.147039	11.7414	0.138375	0.0799644	0.00217263	0.0013977	0.000113926	1.97019e-05		0.753101	0.12159
KRB18F-4	255.586	191.614	1.33386	0.333466	10.7284	0.130415	0.197293	0.00340841	0.00279067	0.000189635	3.32428e-05		1.17499	0.346634
KRB18F-6	486.781	477.169	1.02014	0.255036	8.48802	0.112807	0.028568	0.00237476	0.000637304	0.000152748	2.04915e-05		0.993609	0.113376
KRB18F-7	147.977	225.679	0.655697	0.163924	39.2909	0.354887	0.0956775	0.00834524	0.00258683	0.000170625	2.33595e-05		0.772361	0.156253
KRB18F-8	320.9	471.752	0.68023	0.170058	0.619888	0.0509717	0.0277342	0.00153693	0.000766118	0.000218786	2.33554e-05		1.50049	0.150837
KRB18F-9	947.423	1141.26	0.830156	0.207539	13.9703	0.155893	0.0393101	0.00648339	0.00195762	0.000301766	3.16586e-05		1.7722	0.186523
KRB18F-10	1907.44	691.163	2.75975	0.689938	77.1314	0.652276	0.174826	0.0408474	0.0163682	0.000454389	0.000138058		0.722522	0.693072
												Weighted mean for 'bold' data (n=5)	0.91	0.2	5
KRB18M: mafic part in biotite granite, containing hornblende (sampling location coordinates: 36.703384,137.684205; elevation: 813m); polished; 25μm laser beam used
KRB18M-1	336.859	710.243	0.474288	0.118572	17.5084	0.183698	0.347873	0.00386542	0.00382825	0.000152682	3.63207e-05		0.920564	0.461971
KRB18M-2	2611.47	3399.17	0.768267	0.192067	4.38393	0.0805533	0.0437712	0.00142695	0.000745237	0.000128534	1.33868e-05		0.891806	0.0884422
KRB18M-3	747.142	1329.96	0.561776	0.140444	44.2857	0.394142	0.12268	0.0118339	0.00341629	0.000217856	3.59086e-05		0.890676	0.245138
KRB18M-4	345.264	664.144	0.519863	0.129966	15.2369	0.165847	0.314546	0.00383602	0.00475122	0.00016783	5.06772e-05		1.02434	0.481053
KRB18M-5	653.736	1699.38	0.384691	0.0961727	1.70153	0.0594723	0.0658518	0.00131962	0.000986503	0.000161001	2.83882e-05		1.13069	0.175793
KRB18M-6	653.151	1598.51	0.4086	0.10215	23.5463	0.231151	0.0578032	0.00524551	0.00139818	0.000164659	2.49695e-05		0.922422	0.132399
KRB18M-7	5115.21	4147.75	1.23325	0.308313	5.47493	0.0891275	0.0476543	0.00231529	0.00106337	0.00018849	1.2857e-05		1.23481	0.105217
KRB18M-8	6450.92	3355.15	1.92269	0.480674	20.5356	0.20749	0.0722075	0.00551799	0.0014196	0.000192965	2.26271e-05		1.05581	0.156484
KRB18M-9	775.228	1385.53	0.559517	0.139879	7.43228	0.10451	0.0650302	0.00273698	0.00147041	0.000190023	3.14138e-05		1.23968	0.190064
KRB18M-10-1	2169.65	3305.77	0.65632	0.16408	3.30458	0.0720707	0.0389977	0.00182479	0.00107666	0.000183716	2.50974e-05		1.2479	0.14984
												Weighted mean for 'bold' data (n=10)	1.06	0.12	4.7
KRB19: hornblende biotite granite (sampling location coordinates: 36.681473,137.749017; elevation: 2367m)
KRB19-1	1013.45	1774.77	0.571032	0.142758	0.648628	0.0511976	0.00289768	0.0709908	0.00541941	0.0100611	0.000454752		64.3175	2.77797
KRB19-2	588.573	1666.46	0.353189	0.0882972	1.48698	0.0577862	0.0046302	0.0807597	0.00508778	0.0101406	0.000277725		64.2877	1.74717
KRB19-3	471.826	1254.04	0.376243	0.0940609	9.10967	0.117693	0.0628734	0.189807	0.144269	0.0117019	0.00130554		68.4496	9.07316
KRB19-4	626.523	1034.41	0.605683	0.151421	0.199812	0.0476703	0.00362825	0.0656664	0.00459425	0.00999514	0.000543345		64.1827	3.30636
KRB19-5	1792.92	1407.88	1.27349	0.318373	1.1037	0.054774	0.00510131	0.0739153	0.00716961	0.00979161	0.000387871		62.2988	2.39765
KRB19-6	512.302	896.715	0.57131	0.142828	1.45255	0.0575156	0.00543199	0.0816804	0.010459	0.0103045	0.000539207		65.3375	3.26488
KRB19-7	355.763	1207.57	0.29461	0.0736526	0.31504	0.0485759	0.00279648	0.0623625	0.00512857	0.00931529	0.000513424		59.7784	3.11467
KRB19-8	305.915	870.23	0.351534	0.0878835	0.0324715	0.0463552	0.003355	0.0669849	0.0058289	0.0104851	0.000667332		67.3386	4.26052
KRB19-9	181.396	256.789	0.706402	0.176601	0.942201	0.0535048	0.00692769	0.0726775	0.0105693	0.00985602	0.000519064		62.8245	3.17688
KRB19-10	545.089	1047.78	0.520235	0.130059	0.346131	0.0488202	0.00412131	0.0655215	0.00722442	0.00973818	0.000564263		62.4523	3.41965
												Weighted mean for 'bold' data (n=10)	63.6	1.3	1.6
KRB20: biotite granite (sampling location coordinates: 36.673281,137.738460; elevation: 1804m)
KRB20-1	1254.5	2204.46	0.569075	0.142269	3.19329	0.0711961	0.0122818	0.00498236	0.00109206	0.000507777	2.7427e-05		3.27362	0.170329
KRB20-2	228.424	440.436	0.518631	0.129658	67.1974	0.574204	0.150946	0.063593	0.0423093	0.000803595	0.000293682		1.82193	1.09136
KRB20-3	105.306	172.521	0.610391	0.152598	29.4602	0.277627	0.183197	0.0159372	0.00954728	0.000416529	6.796e-05		2.00142	0.677326
KRB20-4	172.113	457.851	0.375914	0.0939786	6.57428	0.0977672	0.0996003	0.00579302	0.0060983	0.000429938	6.84932e-05		2.70033	0.498752
KRB20-5	331.371	404.941	0.818318	0.20458	-0.1263	0.0451074	0.0658651	0.00260355	0.00345858	0.000418805	5.12016e-05		2.78574	0.330165
KRB20-6	107.135	216.142	0.495668	0.123917	13.3151	0.150743	0.0839922	0.00726299	0.00415952	0.000349601	6.10074e-05		2.06192	0.376567
KRB20-7	265.291	344	0.771196	0.192799	3.81275	0.0760644	0.0332355	0.00344522	0.00131381	0.000328647	5.00398e-05		2.13716	0.283831
KRB20-8	246.884	304.493	0.810801	0.2027	-6.49343	-0.0049319	0.0902963	-0.000218182	0.00393028	0.000320996	6.01772e-05		2.15565	0.387992
KRB20-9	244.316	481.207	0.507715	0.126929	-8.29912	-0.0191228	0.0549832	-0.000821594	0.00205204	0.000311746	4.77243e-05		2.10428	0.307664
KRB20-10	127.012	272.908	0.465404	0.116351	30.453	0.28543	0.0855703	0.0228237	0.00663698	0.000580203	9.33775e-05		2.7141	0.542846
												Weighted mean for 'bold' data (n=6)	2.1	0.16	0.107
KRB21: biotite granite (sampling location coordinates: 36.679485,137.720468; elevation: 2071m)
KRB21-1	145.405	92.8983	1.56521	0.391302	62.449	0.536887	0.172532	0.0418607	0.0516197	0.000565741	0.000414581		1.45648	0.987945
KRB21-2	297.786	184.403	1.61486	0.403716	18.866	0.194368	0.0641399	0.0116187	0.00507359	0.000433739	4.56639e-05		2.34563	0.314404
KRB21-3	264.49	156.626	1.68867	0.422168	16.1388	0.172935	0.0488645	0.0052217	0.00161	0.00021909	3.64415e-05		1.2583	0.191821
KRB21-4	136.466	92.2284	1.47966	0.369914	383.381	3.05909	7.04232	0.102204	0.192398	0.00024242	3.03839e-05		1.63108	0.196877
KRB21-5e	256.527	470.44	0.545292	0.136323	0.453445	0.0496636	0.0515881	0.0946487	0.0140561	0.0138283	0.00286594		88.4226	16.1688
KRB21-6	292.168	184.797	1.58103	0.395257	4.62961	0.0824841	0.0351447	0.00250106	0.00104594	0.000220013	1.78285e-05		1.42881	0.121578
KRB21-7	239.733	150.525	1.59265	0.398163	7.82346	0.107585	0.0382617	0.00348582	0.00136556	0.000235098	2.09838e-05		1.47305	0.137924
KRB21-8	6609.56	3327.23	1.9865	0.496626	8.41054	0.112198	0.00872939	0.00335351	0.000272427	0.000216874	8.06427e-06		1.34525	0.0562579
KRB21-9	210.309	158.022	1.33088	0.332721	10.4756	0.128427	0.032862	0.00636753	0.00173884	0.000359755	2.57394e-05		2.16017	0.170007
KRB21-10	33582.9	9767.34	3.43828	0.85957	7.45476	0.104687	0.00364184	0.00304802	8.65234e-05	0.000211261	5.99797e-06		1.28329	0.0608165
												Weighted mean for 'bold' data (n=6)	1.336	0.067	2
KRB22: biotite granite (sampling location coordinates: 36.708059,137.687729; elevation: 889m)
KRB22-1	190.903	298.402	0.63975	0.159937	61.1455	0.526643	0.0674001	0.038575	0.0150826	0.000531476	0.000189684		1.44398	0.458175
KRB22-2	513.748	631.799	0.813151	0.203288	36.0485	0.329405	0.128953	0.0091721	0.00661561	0.000202038	5.24149e-05		0.933199	0.273881
KRB22-3	270.571	395.314	0.684446	0.171112	9.70173	0.122346	0.0576456	0.00238206	0.00116722	0.000141272	2.01293e-05		0.924547	0.122678
KRB22-4	192.937	311.325	0.619728	0.154932	9.25915	0.118868	0.0633291	0.00205819	0.00132093	0.000125637	1.73465e-05		0.83891	0.110756
KRB22-5	258.409	375.869	0.687498	0.171875	16.1989	0.173407	0.0569427	0.00309279	0.00110996	0.000129413	1.42667e-05		0.801426	0.0924975
KRB22-6	138.339	171.161	0.808237	0.202059	91.8015	0.767568	0.0434774	0.273301	0.0354573	0.00258356	0.000360238		1.53517	0.933922
KRB22-7	271.827	398.278	0.682507	0.170627	68.1425	0.581632	0.175244	0.0350315	0.0223622	0.000437023	0.000287591		1.00833	0.723948
KRB22-8	126.716	168.998	0.749809	0.187452	46.7423	0.413448	0.156338	0.0153786	0.00586397	0.000269891	5.69787e-05		1.0303	0.380984
KRB22-9	129.99	206.197	0.630413	0.157603	46.3343	0.410241	0.326395	0.011093	0.00613795	0.000196202	6.19338e-05		0.784827	0.556947
KRB22-10	479.725	471.046	1.01842	0.254606	43.0012	0.384046	0.0693436	0.0107575	0.00234123	0.000203246	3.0913e-05		0.841615	0.152521
												Weighted mean for 'bold' data (n=7)	0.86	0.089	1.7
KRB23: biotite granite (sampling location coordinates: 36.695595,137.674093; elevation: 739m)
KRB23-1	197.1	243.851	0.808281	0.20207	-0.129078	0.0450856	0.0081325	0.00939693	0.00172671	0.00151232	7.78704e-05		9.82843	0.501701
KRB23-3	392.604	140.775	2.78887	0.697218	64.9317	0.556398	0.134245	0.29084	0.116289	0.00379282	0.000955791		8.68488	4.50303
KRB23-4	298.848	422.81	0.706814	0.176703	2.12659	0.0628128	0.008574	0.0137237	0.00209142	0.00158532	9.15294e-05		10.098	0.556628
KRB23-5e	229.433	266.935	0.85951	0.214878	3.67316	0.0749674	0.0443593	0.021259	0.0200415	0.00205762	0.000250066		12.8659	1.57037
KRB23-6	322.931	258.018	1.25159	0.312896	2.96755	0.069422	0.0145784	0.0142391	0.00255112	0.00148826	0.000137229		9.39037	0.805071
KRB23-7	413.387	359.237	1.15074	0.287684	2.38881	0.0648737	0.0085892	0.012567	0.00268304	0.00140558	0.000186759		8.92873	1.0412
KRB23-8	181.817	254.97	0.71309	0.178273	1.53406	0.0581562	0.0110573	0.0118545	0.00235733	0.00147904	0.000118936		9.48412	0.710745
KRB23-9	318.873	235.995	1.35118	0.337796	2.29005	0.0640975	0.0164684	0.0144565	0.00370084	0.0016365	9.01502e-05		10.3848	0.581111
KRB23-10	583.048	473.626	1.23103	0.307758	1.01001	0.0540377	0.0112735	0.0112052	0.00200556	0.00150458	7.3976e-05		9.68169	0.470591
												Weighted mean for 'bold' data (n=8)	9.81	0.33	1.5
KRB25: rhyolitic welded tuff (sampling location coordinates: 36.683175,137.759042; elevation: 2614m)
KRB25-1	659.102	1149.21	0.573528	0.143382	8.17314	0.110333	0.0172553	0.166838	0.0322611	0.010972	0.000554882		64.8503	3.46524
KRB25-2	156.589	237.466	0.659416	0.164854	23.6059	0.231619	0.0402052	0.407786	0.0992303	0.0127748	0.00110369		62.8879	6.49111
KRB25-3	346.743	474.637	0.730543	0.182636	17.384	0.182721	0.0290972	0.278936	0.0525375	0.0110767	0.000354283		58.9592	3.18535
KRB25-4	106.521	137.966	0.772083	0.193021	9.11714	0.117752	0.0161118	0.155665	0.0272218	0.0095922	0.000375823		56.1493	2.4523
KRB25-5	1288.33	1986.6	0.648511	0.162128	2.73792	0.0676173	0.00640579	0.0992087	0.0111275	0.010646	0.000350623		66.6178	2.18478
KRB25-6	169.938	287.678	0.590722	0.14768	23.1754	0.228235	0.0612041	0.368282	0.12945	0.0117083	0.000850324		57.9856	7.00679
KRB25-7	597.523	954.866	0.625766	0.156442	3.65697	0.0748402	0.00378464	0.110879	0.00545707	0.01075	0.00043634		66.6366	2.6075
KRB25-8	632.473	986.844	0.640905	0.160226	3.69866	0.0751678	0.00754392	0.101273	0.00935376	0.00977585	0.000215196		60.6003	1.43015
KRB25-9	626.288	1024.32	0.611421	0.152855	5.90569	0.0925128	0.0326582	0.125581	0.0413926	0.00984958	0.000324009		59.6702	3.22302
KRB25-10	246.806	438.32	0.563073	0.140768	80.1092	0.675678	0.139791	0.265293	0.069606	0.00284892	0.000505481		3.82615	3.29875
KRB25-12	474.108	802.611	0.590707	0.147677	22.5321	0.22318	0.0332792	0.376937	0.0764236	0.0122548	0.000733916		61.1815	4.77321
KRB25-13	139.078	194.884	0.713646	0.178412	18.7471	0.193434	0.0594098	0.290833	0.0930596	0.0109095	0.000305194		57.1258	5.48332
KRB25-14	485.715	971.907	0.499755	0.124939	17.4705	0.1834	0.0243166	0.320369	0.0489336	0.0126749	0.000304208		67.3584	2.9513
KRB25-15	456.08	644.024	0.708173	0.177043	11.945	0.139976	0.026165	0.208766	0.0486365	0.0108218	0.000601323		61.3621	3.95116
KRB25-16	204.278	254.937	0.801289	0.200322	18.5776	0.192101	0.0379358	0.307292	0.0677774	0.0116069	0.000368085		60.8822	4.0285
KRB25-17	257.886	526.69	0.489636	0.122409	7.08578	0.101787	0.0162005	0.163441	0.0269876	0.0116509	0.00016705		69.6518	1.81642
KRB25-18	121.455	150.515	0.806928	0.201732	123.596	1.01744	1.6778	1.54177	2.61815	0.0109952	0.000434857		70.5798	2.77652
KRB25-19	203.674	240.989	0.845162	0.211291	8.66975	0.114236	0.0251879	0.169798	0.0368801	0.0107851	0.000967673		63.4022	5.64411
KRB25-20	204.76	298.89	0.685069	0.171267	10.9038	0.131793	0.0154052	0.187385	0.0214131	0.0103166	0.000117011		59.1964	1.44883
												Weighted mean for 'bold' data (n=17)	62.4	2.2	10.5
KRB26: hornblende biotite granite (sampling location coordinates: 36.570321,137.699075; elevation: 2516m)
KRB26-1	273.476	382.567	0.714846	0.178711	36.4365	0.332454	0.098024	0.010725	0.00588238	0.000234078	5.36026e-05		1.06262	0.259417
KRB26-2	299.923	311.741	0.962089	0.240522	94.5028	0.788797	0.0904616	0.175768	0.0783469	0.00161684	0.000609343		10.497	3.923
KRB26-3	145.517	179.8	0.809329	0.202332	13.0234	0.148451	0.0712525	0.00397629	0.00187122	0.000194352	2.21255e-05		1.18862	0.159154
KRB26-4	135.733	223.189	0.608154	0.152039	26.3346	0.253063	0.0904139	0.0081078	0.00307791	0.000232471	3.77255e-05		1.20973	0.230953
KRB26-5	238.487	401.815	0.593525	0.148381	13.3472	0.150995	0.0559019	0.00410461	0.00143518	0.000197243	3.28424e-05		1.20695	0.181476
KRB26-6	181.878	243.807	0.745991	0.186498	11.3515	0.135311	0.0561408	0.00374034	0.00182005	0.000200573	2.71031e-05		1.24685	0.16491
KRB26-7	137.322	223.39	0.61472	0.15368	42.4077	0.379382	0.148674	0.0112606	0.00466841	0.000215367	4.73933e-05		0.906132	0.29911
KRB26-8	79.2642	114.74	0.690815	0.172704	54.2986	0.472833	0.236181	0.0180613	0.00534452	0.000277163	3.77673e-05		0.9227	0.54613
KRB26-9	49.3142	82.2519	0.599551	0.149888	61.3993	0.528637	0.274706	0.0234866	0.0206963	0.000322372	8.93062e-05		0.912385	0.764345
KRB26-10	181.937	251.827	0.722469	0.180617	23.9788	0.234549	0.251637	0.00525401	0.00541839	0.000162536	2.61702e-05		0.898401	0.352345
												Weighted mean for 'bold' data (n=8)	1.157	0.077	1.16
KRB27: biotite hornblende granite (sampling location coordinates: 36.575491,137.709171; elevation: 2620m)
KRB27-2	122.707	172.417	0.711687	0.177922	25.2122	0.244243	0.152207	0.00886351	0.00584392	0.000263316	5.54629e-05		1.3724	0.395014
KRB27-3	180.55	331.208	0.545124	0.136281	15.252	0.165965	0.0609382	0.0046533	0.00181947	0.000203441	1.80516e-05		1.21812	0.136079
KRB27-4	222.128	610.022	0.364131	0.0910328	17.9604	0.187251	0.0588328	0.00524233	0.0015185	0.00020314	1.63974e-05		1.18639	0.126468
KRB27-5	3759.99	1763.89	2.13165	0.532912	1.05505	0.0543916	0.00846012	0.0012995	0.000162669	0.000173356	1.06322e-05		1.16588	0.0718783
KRB27-6(2)	235.291	449.543	0.5234	0.13085	18.4141	0.190816	0.0395959	0.00524117	0.00110695	0.0001993	3.88548e-05		1.15569	0.183039
KRB27-7	716.016	1028.33	0.696289	0.174072	7.22906	0.102913	0.0207778	0.00230289	0.000438081	0.000162366	9.8416e-06		1.07279	0.062774
KRB27-8	216.55	549.62	0.394	0.0985	55.1724	0.4797	0.0514346	0.0222307	0.00345481	0.000336261	3.85014e-05		1.08745	0.173333
KRB27-9	178.138	403.516	0.441466	0.110366	24.5439	0.238991	0.0714481	0.00701515	0.0031553	0.000212985	2.90084e-05		1.14633	0.175882
KRB27-10	144.498	265.523	0.544202	0.136051	43.9972	0.391874	0.111526	0.0122152	0.00267799	0.000226176	2.33376e-05		0.925362	0.219951
												Weighted mean for 'bold' data (n=9)	1.127	0.054	1.5
KRB28: biotite hornblende granite (sampling location coordinates: 36.586691,137.726605; elevation: 2405m)
KRB28-1-3e	364.767	1152.81	0.316415	0.0791037	0.97194	0.0537385	0.00224152	0.0429252	0.00410176	0.0057959	0.000466778		37.0365	2.74913
KRB28-2	43.8242	169.819	0.258064	0.0645161	102.331	0.850321	0.0370133	0.448601	0.0281776	0.003828	0.000225685		24.7315	1.45021
KRB28-3	1915.66	3106.13	0.616736	0.154184	3.80934	0.0760376	0.0137594	0.00472125	0.000922673	0.000450529	1.19316e-05		2.89729	0.0884972
KRB28-4	332.665	669.285	0.497046	0.124262	48.3303	0.425928	0.461422	0.0123725	0.0166412	0.000210773	1.9525e-05		1.45383	0.126051
KRB28-5	952.491	932.305	1.02165	0.255413	4.84897	0.0842081	0.0352609	0.00188351	0.0006924	0.000162297	9.13673e-06		1.0878	0.072212
KRB28-6	261.113	404.316	0.645814	0.161454	19.8129	0.201809	0.0388673	0.00578816	0.00107458	0.00020811	4.73512e-05		1.17986	0.210437
KRB28-7	139.546	231.558	0.602642	0.15066	53.9109	0.469786	0.0835338	0.026792	0.00586307	0.000413808	4.95355e-05		1.34026	0.311673
KRB28-8	148.594	302.509	0.491205	0.122801	53.5527	0.46697	0.13889	0.0191907	0.00689447	0.000298191	4.11148e-05		1.005	0.355396
KRB28-9	258.67	755.603	0.342336	0.085584	14.6249	0.161037	0.0603325	0.0101983	0.00362892	0.000459511	2.77053e-05		2.64213	0.268165
KRB28-10	181.467	358.991	0.50549	0.126373	54.6443	0.47555	0.0951113	0.0210821	0.00483088	0.00032167	4.17045e-05		1.05273	0.272442
												Weighted mean for 'bold' data (n=6)	1.17	0.17	5.7
KRB29: rhyolitic welded tuff (sampling location coordinates: 36.586725,137.747290; elevation: 2653m)
KRB29-1	134.281	380.139	0.353242	0.0883105	34.9433	0.320719	0.0508408	0.0164035	0.0025591	0.000371113	3.88015e-05		1.67145	0.213406
KRB29-2	100.401	203.562	0.493218	0.123305	57.2381	0.495935	0.119846	0.033565	0.0151111	0.000491084	0.000113658		1.46939	0.54437
KRB29-3	151.778	127.518	1.19024	0.297561	799.227	6.32722	5.2032	1.29914	2.547	0.00148983	0.000518913		9.67333	3.3411
KRB29-4	78.1188	89.7042	0.870849	0.217712	63.787	0.547402	0.15957	0.159422	0.0707069	0.00211318	0.00140429		5.06842	3.3926
KRB29-5	750.529	943.076	0.795832	0.198958	20.1689	0.204607	0.0528684	0.00823074	0.00249012	0.000291885	2.81016e-05		1.60232	0.182836
KRB29-6	195.024	309.87	0.629374	0.157343	21.9329	0.218471	0.0923361	0.0469773	0.0235839	0.00156023	0.000126042		7.96144	1.31365
KRB29-7	21.7586	33.644	0.646732	0.161683	113.893	0.941188	0.347563	0.310422	0.099623	0.00239315	0.00087503		15.5	5.62987
KRB29-8	55.7715	69.2856	0.804951	0.201238	85.0214	0.714283	0.118095	0.124338	0.0366295	0.00126307	0.000282286		1.35027	1.27854
KRB29-9	165.123	267.072	0.618274	0.154568	86.1738	0.72334	0.0401949	0.211859	0.108661	0.00212519	0.000981827		2.05289	0.930283
												Weighted mean for 'bold' data (n=3)	1.62	0.13	0.29
KRB30: porphyritic biotite granite (sampling location coordinates: 36.604073,137.747623; elevation: 2451m)
KRB30-1e	278.887	725.209	0.38456	0.0961401	0.461885	0.04973	0.00335624	0.0629599	0.00734847	0.00918629	0.00106752		58.866	6.10523
KRB30-2	9.61332	17.9566	0.535363	0.133841	107.816	0.893423	0.677193	0.0950557	0.0315873	0.000771996	0.000274168		5.06889	1.76632
KRB30-3	179.759	381.217	0.471539	0.117885	12.5505	0.144734	0.0233974	0.0103359	0.00161883	0.000518168	3.93896e-05		3.0303	0.229004
KRB30-5	49.4467	80.2465	0.616185	0.154046	87.9861	0.737583	0.141162	0.0661414	0.0167704	0.000650664	9.80107e-05		4.28509	0.631544
KRB30-6	250.196	324.294	0.771509	0.192877	15.5313	0.168161	0.0510324	0.00526338	0.00152281	0.000227109	2.38856e-05		1.33692	0.151459
KRB30-7e	186.132	184.958	1.00635	0.251587	2.96084	0.0693692	0.0199228	0.0852259	0.0231429	0.00891454	0.000242755		55.6945	2.05867
KRB30-8e	43.9346	97.7371	0.449519	0.11238	19.5369	0.19964	0.0650338	0.0294076	0.00725818	0.00106882	0.000101068		5.6566	0.742449
KRB30-9	95.2928	291.372	0.327048	0.0817621	22.6989	0.224491	0.12123	0.00951789	0.00473164	0.000307635	3.02309e-05		1.64701	0.333968
KRB30-10	103.87	169.63	0.612332	0.153083	15.0831	0.164638	0.158392	0.00605506	0.00451022	0.00026686	4.25164e-05		1.56575	0.399308
KRB30-11	203.792	353.239	0.576924	0.144231	49.1739	0.432558	0.12449	0.0196207	0.00738248	0.000329128	5.20948e-05		1.1881	0.36585
KRB30-12	61.9697	352.21	0.175945	0.0439864	17.3604	0.182535	0.0584827	0.0120116	0.00634594	0.000477471	7.57473e-05		2.66203	0.416391
KRB30-13	81.389	102.237	0.796084	0.199021	73.1976	0.62136	0.254586	0.0335631	0.0127026	0.000391934	0.000135402		2.61318	0.872657
KRB30-14	82.1184	114.904	0.71467	0.178668	66.3572	0.567601	0.277929	0.0241575	0.0120225	0.000308818	4.66593e-05		2.07979	0.300881
KRB30-15	62.5807	172.462	0.362866	0.0907164	37.6906	0.34231	0.104519	0.0157014	0.00540165	0.000332822	4.76206e-05		1.45157	0.329833
KRB30-16	388.579	319.518	1.21614	0.304036	34.3887	0.316361	0.0610646	0.0147844	0.00380886	0.00033909	3.99696e-05		1.52408	0.227683
KRB30-18	66.7345	154.707	0.43136	0.10784	87.0615	0.730316	0.487888	0.0326653	0.0144535	0.000324542	9.25675e-05		2.18882	0.596605
KRB30-19	97.528	137.098	0.711376	0.177844	66.4747	0.568525	0.0912952	0.0463055	0.0113287	0.000590986	9.89491e-05		1.39001	0.477723
KRB30-20	255.101	419.377	0.608286	0.152072	24.9401	0.242104	0.0513444	0.00658247	0.00167964	0.000197279	1.93372e-05		1.06002	0.119148
												Weighted mean for 'bold' data (n=8)	1.27	0.18	3.9
KRB31: rhyolitic welded tuff (sampling location coordinates: 36.560222,137.730306; elevation: 1351m)
KRB31-1	107.797	245.85	0.438466	0.109616	-2.63345	0.0254037	0.0343147	0.00506794	0.00180548	0.00144753	0.00211069		9.42149	13.5724
KRB31-2	133.399	210.518	0.633673	0.158418	12.9243	0.147672	0.0544802	0.00509561	0.00145664	0.000250376	4.27936e-05		1.50953	0.233669
KRB31-3	154.949	208.284	0.743929	0.185982	0.915404	0.0532942	0.00170268	0.230904	0.00657887	0.0314373	0.000425392		199.626	2.68515
KRB31-4	82.3115	133.02	0.618789	0.154697	27.2526	0.260279	0.0634886	0.0552237	0.0138603	0.00153951	0.000119172		7.33243	0.951464
KRB31-5	412.33	494.461	0.833899	0.208475	0.715758	0.0517251	0.00116553	0.206657	0.007097	0.0289897	0.000591615		184.308	3.72332
KRB32: biotite granite (sampling location coordinates: 36.622689,137.728135; elevation: 2541m)
KRB32-1	197.906	333.562	0.593312	0.148328	35.8275	0.327668	0.0874449	0.009534	0.00302674	0.000211123	2.18001e-05		0.980067	0.171782
KRB32-3	294.486	462.115	0.637256	0.159314	14.2368	0.157987	0.205383	0.0122401	0.00535831	0.000562158	0.00119041		3.21278	2.31263
KRB32-4	102.002	241.222	0.422857	0.105714	50.3882	0.442101	0.0945839	0.0178968	0.00507772	0.00029373	4.0434e-05		1.05317	0.254014
KRB32-5	120.18	128.123	0.93801	0.234503	47.572	0.419968	0.179207	0.026736	0.0163684	0.000461928	0.000376599		1.66214	0.975852
KRB32-6e	56.2775	125.483	0.448486	0.112122	70.2721	0.598369	0.472633	0.0267368	0.01716	0.000324216	7.54365e-05		2.18625	0.486211
KRB32-7	257.997	462.641	0.557661	0.139415	19.3494	0.198167	0.0881525	0.00581817	0.00265992	0.000213034	2.65747e-05		1.21421	0.196671
KRB32-9	211.023	326.054	0.647203	0.161801	33.8886	0.312431	0.148915	0.00803806	0.00435519	0.000186677	2.03204e-05		0.900353	0.240388
KRB32-10	215.748	321.059	0.671988	0.167997	58.9514	0.509399	0.115484	0.0242849	0.00968902	0.000345917	7.24365e-05		1.02365	0.36328
												Weighted mean for 'bold' data (n=6)	1.05	0.15	1.3
KRB33: biotite granite (sampling location coordinates: 36.624240,137.737980; elevation: 2585m)
KRB33-1	145.424	224.7	0.647189	0.161797	51.3658	0.449784	0.145064	0.0166895	0.00751853	0.000269236	2.86644e-05		0.951131	0.329483
KRB33-2e	17.0941	22.4645	0.760937	0.190234	71.9222	0.611336	0.265427	0.087535	0.026178	0.00103895	0.00045094		6.78211	2.90463
KRB33-4	123.898	254.194	0.487414	0.121853	67.7786	0.578772	0.101056	0.0356263	0.00795851	0.000446639	5.13496e-05		1.04431	0.381125
KRB33-5	32.0775	101.966	0.314591	0.0786476	86.507	0.725959	0.273909	0.0552242	0.0289857	0.000551965	0.000206564		3.65742	1.33102
KRB33-6	245.809	457.752	0.536991	0.134248	35.0898	0.321871	0.0527037	0.0108512	0.00194519	0.000244618	2.34673e-05		1.13217	0.138568
KRB33-7e	280.724	437.628	0.641466	0.160367	37.5977	0.341581	0.0795825	0.0211114	0.00842857	0.000448454	0.000125464		1.91187	0.491166
KRB33-8	167.493	248.225	0.674764	0.168691	58.2096	0.503569	0.0950404	0.0299323	0.0083071	0.000431296	0.000128752		1.27149	0.429302
KRB33-9	26.6065	45.3229	0.587043	0.146761	101.955	0.847364	0.17891	0.176	0.0742738	0.00150708	0.000400997		9.80076	2.5817
KRB33-10	251.364	202.604	1.24067	0.310167	108.579	0.899426	0.250788	0.156721	0.0676673	0.00126432	0.000592555		8.22021	3.81623
KRB33-1-2	296.43	482.706	0.614099	0.153525	39.9725	0.360244	0.100686	0.0128733	0.00355041	0.000259291	1.92492e-05		1.11027	0.224352
KRB33-2-2	87.415	144.373	0.60548	0.15137	45.7858	0.405931	0.261465	0.0374451	0.0428037	0.000669324	0.000126446		2.45208	1.47627
KRB33-4-2	376.009	842.213	0.446453	0.111613	22.8067	0.225338	0.0514508	0.00763297	0.00197032	0.000245784	2.08729e-05		1.33332	0.141006
KRB33-5-2e	101.203	236.871	0.427249	0.106812	74.3336	0.630287	0.31897	0.0868352	0.0381636	0.000999657	0.000343265		6.53813	2.21104
KRB33-6-2	358.572	685.482	0.523095	0.130774	51.8617	0.453681	0.0849249	0.0222154	0.00864002	0.000355302	7.39519e-05		1.21452	0.311694
KRB33-7-2	844.113	1461.39	0.577611	0.144403	27.5031	0.262247	0.0822141	0.0092725	0.00286178	0.000256555	2.00478e-05		1.30592	0.193092
KRB33-8-2	1355.02	1492.47	0.907901	0.226975	38.61	0.349536	0.0782809	0.013201	0.00411149	0.000274037	4.10864e-05		1.18299	0.225688
KRB33-9-2	140.969	283.335	0.497534	0.124383	75.5056	0.639499	0.158686	0.0380338	0.0146938	0.000431544	7.77607e-05		0.7984	0.581284
KRB33-10-2	267.58	632.353	0.42315	0.105788	73.9153	0.627	0.0840397	0.0413258	0.0120548	0.000478242	0.000120073		0.924161	0.367002
												Weighted mean for 'bold' data (n=11)	1.198	0.093	1.5
KRB34: biotite granite (sampling location coordinates: 36.624516,137.739688; elevation: 2659m)
KRB34-1	49.6164	149.457	0.331978	0.0829944	78.0999	0.659887	0.110531	0.0585969	0.0098753	0.000644316	5.60762e-05		1.03674	0.587649
KRB34-2	124.11	579.664	0.214107	0.0535267	63.7147	0.546834	0.0671475	0.0261507	0.00646995	0.000346993	7.18679e-05		0.93365	0.236515
KRB34-5	437.914	491.763	0.890499	0.222625	45.3037	0.402142	0.111284	0.0202435	0.0076688	0.000365259	0.000136334		1.38864	0.483394
KRB34-7	382.025	626.329	0.609944	0.152486	21.4016	0.214295	0.0507308	0.00568949	0.00192287	0.000192644	5.28128e-05		1.08124	0.225063
KRB34-8	177.812	347.233	0.512083	0.128021	61.506	0.529475	0.232335	0.0239989	0.0118698	0.000328882	0.000163039		0.928972	0.686692
KRB34-9	49.2167	136.106	0.361607	0.0904016	84.5747	0.710772	0.091116	0.0842503	0.0324949	0.000860073	0.000304417		0.988283	0.68376
												Weighted mean for 'bold' data (n=3)	1.05	0.41	1.5
KRB36: biotite granite (sampling location coordinates: 36.572820,137.666800; elevation: 1266m)
KRB36-1	314.949	953.399	0.330343	0.0825858	6.23553	0.095105	0.0494438	0.00470737	0.00157445	0.000359145	4.06491e-05		2.28311	0.264083
KRB36-2	273.161	431.459	0.633109	0.158277	25.3248	0.245127	0.104053	0.00792143	0.00325181	0.00023448	3.7338e-05		1.23376	0.252688
KRB36-3	645.528	765.174	0.843636	0.210909	18.4384	0.191007	0.0630633	0.00432507	0.00173499	0.0001643	3.42634e-05		0.961975	0.171968
KRB36-4	247.756	355.298	0.697318	0.174329	26.6649	0.255659	0.302025	0.00532994	0.0027235	0.000151271	4.51467e-05		0.817754	0.409292
KRB36-5	280.37	777.073	0.360802	0.0902006	79.1348	0.66802	0.111969	0.042208	0.00615657	0.000458458	6.94072e-05		0.738651	0.432793
KRB36-6	278.155	503.141	0.552838	0.138209	33.3338	0.30807	0.168935	0.0089416	0.00463668	0.0002106	3.49275e-05		1.01276	0.317994
KRB36-8e	123.816	484.101	0.255764	0.063941	2.74906	0.0677049	0.109251	0.0259391	0.00661399	0.00277989	0.00114971		17.5258	5.66059
KRB36-9	48.4154	126.353	0.383175	0.0957938	33.6121	0.310257	1.20116	0.00797396	0.00713247	0.000186486	7.51587e-05		1.30039	0.484521
												Weighted mean for 'bold' data (n=5)	1.04	0.2	1.4
KRB37: rhyolitic welded tuff (sampling location coordinates: 36.553014,137.757026; elevation: 1094m)
KRB37-1	315.408	1259.28	0.250466	0.0626165	3.78779	0.0758682	0.0456146	0.0482197	0.0108916	0.00461168	0.00110588		28.6752	5.77698
KRB37-2	109.2	155.85	0.700672	0.175168	101.472	0.843565	0.654789	0.102358	0.0553427	0.000880437	0.000310443		5.76287	1.99985
KRB37-3	289.166	499.092	0.579384	0.144846	1.14321	0.0550845	0.00737996	0.0766199	0.00923721	0.0100927	0.000407006		64.1998	2.54913
KRB37-4	105.077	96.4997	1.08888	0.27222	42.1197	0.377119	0.257573	0.0314424	0.0128188	0.000604967	0.000184874		2.35469	1.37787
KRB37-5	101.337	124.185	0.816011	0.204003	21.0011	0.211147	0.73494	0.0105261	0.00525058	0.000361723	0.000145997		2.41796	0.940961
KRB37-6	200.359	199.304	1.0053	0.251324	32.2618	0.299646	0.304066	0.0108982	0.00537274	0.0002639	7.16629e-05		1.24743	0.700358
KRG10: biotite granite (sampling location coordinates: 36.652101,137.685964; elevation: 805m)
KRG10-1	140.597	249.793	0.562855	0.140714	32.9978	0.30543	0.120574	0.00662039	0.00351577	0.000157277	2.23874e-05		0.786149	0.176942
KRG10-2	132.952	379.893	0.349971	0.0874928	61.7392	0.531308	0.176826	0.0121695	0.00658345	0.000166196	3.71025e-05		0.523662	0.258913
KRG10-3	200.033	435.329	0.459498	0.114874	9.75956	0.1228	0.0523469	0.00179113	0.000674405	0.000105833	1.593e-05		0.724162	0.0927967
KRG10-4	557.212	900.551	0.618746	0.154686	16.5762	0.176373	0.0518697	0.00237147	0.00057526	9.75619e-05	1.01175e-05		0.628613	0.0651889
KRG10-5	291.494	475.003	0.613668	0.153417	25.7512	0.248479	0.0598113	0.00519847	0.00118153	0.000151803	1.25934e-05		0.831584	0.0932139
KRG10-6	185.751	425.935	0.436103	0.109026	12.6171	0.145258	0.0427092	0.00209408	0.000510309	0.000104604	1.22063e-05		0.698469	0.0720155
KRG10-7	165.501	378.239	0.437555	0.109389	26.1846	0.251884	0.0880857	0.00336747	0.00134863	9.70055e-05	6.76126e-06		0.570799	0.0767643
KRG10-8	375.241	603.296	0.621986	0.155496	9.65153	0.121951	0.070669	0.00156695	0.000985105	9.32314e-05	1.24619e-05		0.646676	0.0843773
KRG10-9	126.219	321.597	0.392476	0.0981189	26.1725	0.25179	0.110124	0.00402109	0.00131998	0.000115878	1.78188e-05		0.662428	0.128123
KRG10-10	179.893	428.35	0.419967	0.104992	27.8717	0.265143	0.0765146	0.00408692	0.00110438	0.000111843	1.04871e-05		0.630137	0.083462
KRG10-11	113.337	238.664	0.47488	0.11872	38.7133	0.350348	0.539804	0.00640411	0.00332911	0.000132634	3.86119e-05		0.950785	0.249108
KRG10-12e	57.4403	142.69	0.402553	0.100638	4.44985	0.0810714	0.24567	0.00528035	0.00983229	0.000472595	0.00051377		3.02084	1.78778
KRG10-13	509.367	912.552	0.558179	0.139545	19.0747	0.196008	0.111145	0.00249795	0.00103547	9.24705e-05	1.4702e-05		0.587988	0.107844
KRG10-14	203.989	342.889	0.594912	0.148728	34.2167	0.315009	0.256504	0.00738057	0.00360648	0.000170005	2.79365e-05		0.827045	0.371606
KRG10-15	93.1602	258.418	0.360502	0.0901256	38.5541	0.349097	0.313138	0.00663446	0.003774	0.000137897	4.58282e-05		0.658756	0.384318
KRG10-16e	175.822	322.231	0.545639	0.13641	61.9248	0.532767	0.586454	0.0138737	0.0140778	0.000188951	3.01971e-05		1.31186	0.194788
KRG10-17e	128.539	283.612	0.45322	0.113305	2.95198	0.0692996	0.100465	0.00156208	0.0020474	0.000163556	2.54457e-05		1.13178	0.19238
KRG10-18	135.426	271.27	0.499231	0.124808	20.8158	0.209691	0.167122	0.00357108	0.00289859	0.00012357	3.1117e-05		0.738607	0.211685
KRG10-19	147.808	208.286	0.70964	0.17741	35.3388	0.323827	0.194281	0.0143008	0.00651818	0.000320435	0.000122118		1.44005	0.628323
KRG10-20e	155.924	345.986	0.450666	0.112667	2.46915	0.065505	0.187077	0.0518376	0.0243053	0.00574202	0.00326095		36.1406	15.6937
												Weighted mean for 'bold' data (n=16)	0.668	0.048	2.7
KRG12: porphyritic granite (sampling location coordinates: 36.652669,137.672145; elevation: 1214m)
KRG12-1	446.287	190.691	2.34037	0.585093	8.06822	0.109508	0.0753239	0.00948056	0.006201	0.000628177	9.23657e-05		3.77736	0.61474
KRG12-2	280.679	275.745	1.01789	0.254473	8.08696	0.109655	0.0376381	0.00964846	0.00326594	0.000638443	6.27142e-05		3.87548	0.391306
KRG12-3	784.729	1487.33	0.527608	0.131902	1.59513	0.0586362	0.0171262	0.0044939	0.00140612	0.000556099	3.61652e-05		3.63326	0.229042
KRG12-4	713.192	753.133	0.946966	0.236742	4.01214	0.0776314	0.010357	0.00597656	0.000726923	0.000558608	1.94727e-05		3.55052	0.126351
KRG12-5e	35.2643	101.92	0.346001	0.0865003	24.0301	0.234952	0.086854	0.0162554	0.00560114	0.000502009	6.08419e-05		2.57319	0.444327
KRG12-6	483.708	439.606	1.10032	0.275081	5.82815	0.0919034	0.0278858	0.00721072	0.00241011	0.0005693	4.54714e-05		3.54594	0.286971
KRG12-7	901.547	3296.4	0.273494	0.0683736	1.03497	0.0542338	0.00605498	0.00397973	0.000399155	0.000532448	2.06433e-05		3.50974	0.129494
KRG12-8	142.914	259.723	0.550257	0.137564	15.7427	0.169822	0.0677213	0.0153268	0.00627079	0.000654865	0.000107299		3.66473	0.618044
KRG12-9e	112.632	191.682	0.587597	0.146899	10.4421	0.128165	0.0455833	0.0152873	0.00588415	0.00086548	7.70898e-05		5.10213	0.52024
KRG12-10	397.409	2029.56	0.195811	0.0489527	1.57793	0.058501	0.00558729	0.00395077	0.000470391	0.000490018	2.60136e-05		3.22434	0.158283
												Weighted mean for 'bold' data (n=8)	3.5	0.14	2.7
KRG14: felsite (sampling location coordinates: 36.638827,137.641139; elevation: 2057m)
KRG14-1	287.677	570.485	0.504268	0.126067	3.1546	0.070892	0.0122681	0.0138705	0.00191334	0.00141967	0.000132976		8.96624	0.771626
KRG14-2	493.974	692.047	0.713787	0.178447	0.855158	0.0528207	0.0104741	0.0105945	0.00228854	0.00145536	0.00013866		9.39726	0.817852
KRG14-3	392.521	580.604	0.676056	0.169014	2.88885	0.0688034	0.00794039	0.0142255	0.00179206	0.0015002	6.74049e-05		9.48912	0.415078
KRG14-4	285.595	485.286	0.588509	0.147127	1.50913	0.0579603	0.00608913	0.011573	0.00129429	0.0014488	5.1545e-05		9.29828	0.323906
KRG14-5	206.331	347.385	0.593953	0.148488	2.83368	0.0683699	0.00947069	0.0134821	0.0017264	0.00143083	6.7875e-05		9.06267	0.420397
KRG14-6	361.381	808.957	0.446724	0.111681	2.83996	0.0684193	0.0145221	0.0136726	0.00211222	0.00145	0.000159957		9.18625	0.917731
KRG14-7	386.471	537.392	0.71916	0.17979	1.96669	0.0615563	0.0254912	0.0127591	0.00531729	0.00150398	5.76626e-05		9.60039	0.469861
KRG14-8	312.607	700.608	0.446194	0.111548	2.49851	0.0657358	0.0106534	0.0137087	0.00263786	0.00151318	9.78549e-05		9.61472	0.591939
KRG14-9	396.362	652.444	0.607503	0.151876	1.77062	0.0600153	0.0119232	0.0123877	0.00250653	0.00149769	7.16217e-05		9.58272	0.456332
KRG14-10	152.507	217.168	0.702253	0.175563	5.90249	0.0924877	0.0294157	0.0205032	0.00702801	0.00160854	6.27893e-05		9.85521	0.532096
												Weighted mean for 'bold' data (n=10)	9.42	0.15	1.05
KRG16: metamorphic granite (sampling location coordinates: 36.638293,137.642598; elevation: 2064m)
KRG16-1	273.057	755.225	0.361558	0.0903894	0.821506	0.0525562	0.0024156	0.217834	0.0174787	0.0300743	0.00175211		191.112	10.9802
KRG16-2	182.91	542.837	0.336951	0.0842378	1.08533	0.0546296	0.00204163	0.224444	0.0104119	0.0298108	0.00137085		189.464	8.59422
KRG16-3e	191.907	901.645	0.212841	0.0532102	1.25775	0.0559847	0.00370409	0.209415	0.019491	0.0271414	0.00267618		172.736	16.8209
KRG16-4	272.26	570.796	0.476984	0.119246	0.672059	0.0513817	0.00316466	0.227485	0.0168226	0.0321247	0.000839494		203.928	5.25918
KRG16-5	259.753	783.825	0.331392	0.082848	1.04222	0.0542908	0.00246466	0.230996	0.0135892	0.0308725	0.0010373		196.106	6.50016
KRG16-6	242.835	803.947	0.302053	0.0755134	1.17517	0.0553356	0.00111335	0.239282	0.00685469	0.0313761	0.000670649		199.256	4.20954
KRG16-7	1467.05	1090.11	1.34578	0.336445	1.87184	0.0608108	0.00438438	0.259909	0.0206272	0.0310123	0.000874		196.953	5.47935
KRG16-8	344.073	1348.22	0.255206	0.0638014	1.32267	0.0564949	0.00208094	0.238269	0.0186504	0.0306022	0.00281846		194.418	17.6573
KRG16-9	763.727	2244.24	0.340306	0.0850764	0.523789	0.0502165	0.00114173	0.207462	0.0116412	0.0299769	0.00150956		190.504	9.46164
KRG16-10	174.945	564.221	0.310064	0.0775159	7.42044	0.104417	0.0141256	0.455574	0.0609651	0.0316578	0.00107592		201.016	6.73695
												Weighted mean for 'bold' data (n=9)	198	3.5	1.9
KRG21: porphyritic granite (sampling location coordinates: 36.573078,137.669549; elevation: 1402m)
KRG21-1	395.665	580.249	0.681888	0.170472	68.8716	0.587362	0.161074	0.0449443	0.0164355	0.000555217	6.53135e-05		1.22749	0.74058
KRG21-2	231.214	658.108	0.351331	0.0878328	85.7419	0.719946	0.077033	0.087905	0.0247493	0.000885947	0.000196896		0.948622	0.580385
KRG21-3	214.769	436.649	0.491857	0.122964	37.0463	0.337247	0.057368	0.0113981	0.00241829	0.000245233	2.71956e-05		1.10527	0.152186
KRG21-4	137.85	405.281	0.340135	0.0850338	64.3371	0.551725	0.188137	0.0673364	0.0283838	0.000885566	0.000362121		2.16447	1.48465
KRG21-5	93.5522	251.668	0.371729	0.0929322	87.6175	0.734686	0.116016	0.142492	0.0101457	0.00140728	0.000250387		9.1642	1.61213
KRG21-6e	318.13	1008.16	0.315555	0.0788888	1.0423	0.0542915	0.0250029	0.0552016	0.0073002	0.00737759	0.0015127		47.0549	8.11057
KRG21-7	145.131	152.227	0.95339	0.238347	56.6878	0.491609	0.177675	0.0356294	0.0222339	0.000525875	0.000194886		1.57119	0.861013
KRG21-8	95.7634	276.362	0.346514	0.0866284	89.5718	0.750045	0.204331	0.28962	0.113394	0.00280178	0.000906398		18.1355	5.82943
KRG21-9	101.673	214.617	0.473741	0.118435	90.6275	0.758341	0.049963	0.275507	0.0377535	0.0026361	0.000347795		1.77252	1.09256
KRG21-10	194.67	303.597	0.641211	0.160303	42.7639	0.382182	0.123834	0.0139257	0.00705628	0.000264387	8.02592e-05		1.08193	0.351408
												Weighted mean for 'bold' data (n=5)	1.13	0.13	0.81
KRG23: porphyritic granite (sampling location coordinates: 36.568184,137.665129; elevation: 1453m)
KRG23-1	157.978	234.386	0.674008	0.168502	59.5722	0.514278	0.135437	0.0327803	0.0118909	0.000462497	0.000120447		1.31567	0.569572
KRG23-2	252.363	264.119	0.955487	0.238872	20.8066	0.209619	0.056863	0.00827482	0.00183379	0.000286432	6.21462e-05		1.55792	0.293185
KRG23-3	151.938	178.684	0.850318	0.21258	62.9548	0.540862	0.129697	0.0284937	0.0140665	0.000382258	0.000104158		1.01714	0.45055
KRG23-4	240.142	265.105	0.905836	0.226459	35.06	0.321637	0.124298	0.0115432	0.00353703	0.000260408	5.02094e-05		1.18827	0.318083
KRG23-5	757.825	535.492	1.41519	0.353799	27.5473	0.262594	0.107372	0.0108089	0.00373335	0.000298671	3.78208e-05		1.47809	0.305917
KRG23-6	270.16	259.432	1.04135	0.260339	46.2999	0.409971	0.230488	0.0187292	0.00940889	0.000331483	4.20894e-05		1.2436	0.637447
KRG23-7	136.232	202.213	0.673706	0.168426	42.6477	0.381268	0.0888188	0.0172019	0.00492537	0.000327371	5.51953e-05		1.31658	0.29515
KRG23-8	188.301	197.331	0.954238	0.238559	85.8744	0.720987	0.0947407	0.0952892	0.0180919	0.000958982	0.000181579		0.992137	0.764875
KRG23-9	396.032	399.006	0.992547	0.248137	65.2272	0.55872	0.152027	0.0519358	0.0143403	0.000674476	0.000122519		1.61795	0.869317
KRG23-10	302.337	698.99	0.432534	0.108134	59.8581	0.516525	0.0875927	0.0353089	0.00678096	0.000496006	0.000113043		1.40143	0.428155
												Weighted mean for 'bold' data (n=9)	1.36	0.13	0.82
KRG24: biotite granite (sampling location coordinates: 36.567495,137.664528; elevation: 1489m)
KRG24-1e	1785.09	4466.65	0.399649	0.0999122	0.734211	0.0518702	0.00356192	0.0103351	0.000670459	0.00144574	3.84732e-05		9.3561	0.243279
KRG24-2	235.094	1045.44	0.224876	0.056219	2.22828	0.063612	0.00552404	0.0121549	0.00194791	0.00138646	0.000180957		8.84944	1.00989
KRG24-3	455.917	1928.82	0.23637	0.0590926	1.15943	0.0552119	0.00884468	0.0101019	0.00152175	0.00132759	8.66509e-05		8.56934	0.526585
KRG24-4	217.222	350.021	0.620597	0.155149	5.05954	0.085863	0.0190909	0.0151645	0.00366697	0.00128149	7.46465e-05		7.94448	0.475407
KRG24-5	243.693	710.277	0.343096	0.0857739	1.67009	0.0592252	0.00862843	0.0111843	0.00179512	0.00137024	0.000102143		8.79291	0.609666
KRG24-6e	135.822	185.138	0.733627	0.183407	1.75059	0.0598579	0.0129874	0.0122589	0.00295763	0.00148602	0.000168778		9.50718	0.971866
KRG24-7	300.042	807.042	0.37178	0.092945	1.49452	0.0578454	0.00939529	0.00977833	0.00206159	0.00122656	9.12845e-05		7.896	0.547207
KRG24-8	128.901	271.881	0.47411	0.118528	2.38759	0.0648641	0.0116322	0.0115478	0.00192979	0.00129178	0.00011798		8.2329	0.69068
KRG24-9	787.222	2300.82	0.342149	0.0855372	1.19753	0.0555114	0.00633011	0.00972572	0.00149992	0.00127126	0.000101458		8.20462	0.601519
KRG24-10	431.881	1301.05	0.331947	0.0829867	0.646242	0.0511788	0.0068666	0.00867398	0.00112815	0.00122977	7.95007e-05		7.98434	0.48279
												Weighted mean for 'bold' data (n=8)	8.22	0.3	1.5
KRG40: rhyolitic welded tuff (sampling location coordinates: 36.560394,137.730274; elevation: 1355m)
KRG40-1	58.1378	165.744	0.350769	0.0876922	35.7933	0.3274	0.0846098	0.0166079	0.00825537	0.00036807	0.00013779		1.63866	0.487484
KRG40-2e	314.379	719.764	0.436781	0.109195	5.90944	0.0925423	0.105514	0.0977253	0.0444838	0.00766234	0.00117022		46.478	8.98565
KRG40-3	127.614	165.497	0.771098	0.192774	17.1007	0.180494	0.0707343	0.00921747	0.00279692	0.000370546	0.000116697		2.08111	0.520678
KRG40-4e	57.4341	99.9635	0.574551	0.143638	42.4541	0.379747	0.118882	0.0738225	0.0218536	0.00141055	0.000104113		5.35368	1.41496
KRG40-5	183.374	226.203	0.81066	0.202665	48.483	0.427128	0.104044	0.0234274	0.0143028	0.000397979	0.000107403		1.42557	0.44036
KRG40-6	287.011	264.403	1.0855	0.271376	51.7092	0.452482	0.136732	0.0268801	0.00883341	0.000431045	5.44471e-05		1.43872	0.504515
KRG40-7	373.175	336.076	1.11039	0.277597	24.9046	0.241825	0.0600254	0.00959745	0.00329569	0.000287971	4.01054e-05		1.48563	0.221984
KRG40-8	279.531	283.516	0.985945	0.246486	39.1277	0.353605	0.0884126	0.0145201	0.00429276	0.000297951	2.51956e-05		1.26575	0.234075
KRG40-9	91.2706	127.377	0.716539	0.179135	52.8156	0.461178	0.113935	0.0422653	0.0231467	0.000664982	0.000311158		2.13383	0.895709
KRG40-10	117.57	151.946	0.773758	0.193439	20.0836	0.203937	0.10922	0.00749502	0.0043775	0.000266668	2.19502e-05		1.47452	0.259948
												Weighted mean for 'bold' data (n=8)	1.47	0.18	1.6
KRW3: biotite granite (sampling location coordinates: 36.688055,137.685170; elevation: 1149m)
KRW3-1	214.448	335.792	0.638634	0.159658	42.7758	0.382275	0.0954371	0.0123794	0.00336734	0.000234973	2.8533e-05		0.972932	0.206111
KRW3-2	262.148	318.928	0.821968	0.205492	36.1968	0.33057	0.156299	0.00725938	0.00943652	0.000159342	9.16469e-05		0.754911	0.315545
KRW3-3	275.711	397.006	0.694476	0.173619	10.69	0.130112	0.113431	0.00191228	0.00120209	0.000106642	1.06568e-05		0.715738	0.114076
KRW3-4	434.917	543.422	0.80033	0.200082	29.7252	0.27971	0.197503	0.00444463	0.00246367	0.000115298	1.36048e-05		0.621582	0.195659
KRW3-5	235.117	297.988	0.789013	0.197253	38.3605	0.347575	0.141156	0.00958963	0.00322432	0.000200192	2.62536e-05		0.89657	0.248947
KRW3-7	218.839	209.312	1.04552	0.261379	15.7846	0.170151	0.154354	0.00291968	0.00279302	0.000124507	2.12224e-05		0.767902	0.186105
KRW3-8	1216.18	466.36	2.60781	0.651952	6.8079	0.0996033	0.0843939	0.00160345	0.00111647	0.000116809	1.94439e-05		0.74842	0.133909
KRW3-9	122.89	152.574	0.805441	0.20136	16.2418	0.173744	0.144537	0.00307236	0.00303349	0.000128309	3.70647e-05		0.791708	0.217525
KRW3-10	191.664	204.234	0.938451	0.234613	29.6914	0.279444	0.242478	0.0044833	0.00256265	0.000116412	1.70464e-05		0.622933	0.242627
KRW3-11	246.481	371.145	0.664111	0.166028	15.7385	0.169789	0.150926	0.0026505	0.00153662	0.00011327	1.92188e-05		0.718103	0.166336
KRW3-12	150.409	238.366	0.631003	0.157751	25.3855	0.245604	0.128332	0.00491624	0.00314481	0.000145241	4.17183e-05		0.803028	0.218444
KRW3-13	358.509	416.737	0.860275	0.215069	47.9861	0.423223	0.0763491	0.0104575	0.0033773	0.000179289	3.63414e-05		0.700407	0.151968
KRW3-14	335.041	419.66	0.798362	0.19959	13.9965	0.156098	0.0548284	0.00251379	0.000913257	0.000116849	1.57696e-05		0.746789	0.0939703
KRW3-16	216.74	237.527	0.912482	0.228121	1.33195	0.0565678	0.14086	0.000728614	0.00138818	9.34592e-05	1.93759e-05		0.686242	0.125848
KRW3-17	665.378	745.568	0.892443	0.223111	10.5318	0.12887	0.0560946	0.00198897	0.0008663	0.000111988	1.08367e-05		0.742003	0.0778387
KRW3-18	255.582	334.23	0.76469	0.191172	72.7044	0.617484	0.0934867	0.0230065	0.0034442	0.000270345	1.8521e-05		0.580746	0.211508
KRW3-19	222.339	311.729	0.713242	0.178311	9.78838	0.123027	0.109929	0.00200106	0.00165	0.00011802	1.93484e-05		0.787619	0.143928
KRW3-20	298.009	327.04	0.911231	0.227808	14.4703	0.159822	0.126503	0.00200922	0.00123169	9.1219e-05	3.02361e-05		0.59832	0.158237
												Weighted mean for 'bold' data (n=18)	0.732	0.034	0.98
YH126: porphyritic granite (sampling location coordinates: 36.548432,137.663519; elevation: 1448m)
YH126-1	65.1442	97.0645	0.671143	0.167786	26.0313	0.25068	0.139575	0.0231478	0.0117858	0.000670015	4.57031e-05		3.30148	0.790082
YH126-2	1277.87	3862.48	0.330842	0.0827105	2.28195	0.0640338	0.00631936	0.00496868	0.00044708	0.000563023	1.21359e-05		3.65803	0.0803901
YH126-3	1092.75	3313.82	0.329756	0.0824391	1.7894	0.0601629	0.00700696	0.00457313	0.000411541	0.000551542	3.22245e-05		3.60319	0.195299
YH126-4e	303.092	732.878	0.413564	0.103391	0.169746	0.047434	0.00223423	0.0954897	0.00383371	0.014607	0.000304599		93.5791	1.94344
YH126-5	174.78	472.601	0.369826	0.0924566	4.5809	0.0821013	0.0612233	0.00663889	0.00610615	0.000586732	7.10264e-05		3.7197	0.487592
YH126-6	282.685	213.694	1.32285	0.330712	7.00252	0.101133	0.0254811	0.00826033	0.00184687	0.000592651	5.75191e-05		3.63664	0.33811
YH126-7e	362.116	1352.53	0.267733	0.0669331	-0.026291	0.0458934	0.00656502	0.00830821	0.000968572	0.00131356	0.000153578		8.56371	0.988939
YH126-8	279.015	334.12	0.835074	0.208769	7.49266	0.104985	0.0223745	0.00755669	0.00189635	0.000522275	4.6619e-05		3.21241	0.272709
YH126-9	415.02	302.28	1.37296	0.343241	4.92976	0.084843	0.0335435	0.00604339	0.00236031	0.000516843	5.78785e-05		3.24948	0.349457
YH126-10	339.667	358.5	0.947467	0.236867	3.00204	0.0696931	0.0153293	0.00616499	0.00130824	0.000641855	2.82216e-05		4.10702	0.187569
												Weighted mean for 'bold' data (n=8)	3.66	0.18	5.7
Secondary standards
Plešovice (reference age: 337.13±0.37 Ma; Sláma et al., 2008); polished; 40μm laser beam used to P3-1-62, 25μm laser beam used to P3-1-184.
P3-1-52	83.5556	771.357	0.108323		1.20686	0.0555847	0.000860819	0.411836	0.00549094	0.0537605	0.0005694		337.677	3.54066
P3-1-53	82.9478	763.664	0.108618		1.30533	0.0563586	0.00216334	0.424468	0.00515979	0.0546486	0.00172479		343.107	10.5706
P3-1-55	81.3702	779.825	0.104344		1.12988	0.0549797	0.000858034	0.411398	0.0139903	0.0542942	0.0013339		340.941	8.18592
P3-1-56	80.726	753.979	0.107067		0.877497	0.0529963	0.00242524	0.393941	0.00859107	0.0539361	0.00203651		338.751	12.4844
P3-1-57	98.0654	891.662	0.10998		1.2449	0.0558837	0.00108125	0.418535	0.00912563	0.0543427	0.00128426		341.237	7.88265
P3-1-58	117.515	903.836	0.130018		1.15319	0.0551629	0.000468423	0.414011	0.00546532	0.0544576	0.000645972		341.94	4.00144
P3-1-59	146.812	1167.96	0.125699		1.15751	0.0551969	0.000846435	0.411228	0.00466914	0.0540583	0.000715721		339.498	4.42419
P3-1-60	169.824	1253.87	0.13544		1.11132	0.0548339	0.000827674	0.405883	0.00546487	0.0537088	0.00102667		337.36	6.31542
P3-1-61	134.404	990.346	0.135714		1.0375	0.0542537	0.00127755	0.400803	0.011705	0.0536038	0.00119816		336.718	7.36184
P3-1-62	86.0008	770.927	0.111555		1.11759	0.0548832	0.000664046	0.405853	0.0152843	0.0536567	0.00206257		337.041	12.6471
P3-1-180	124.819	955.473	0.130636		1.14511	0.0550994	0.00115876	0.413364	0.007574	0.0544352	0.00111034		341.803	6.82157
P3-1-181	96.1127	774.355	0.12412		1.07789	0.0545711	0.00136395	0.405027	0.0119168	0.0538537	0.000788721		338.246	4.86742
P3-1-182	103.942	824.374	0.126086		0.957855	0.0536278	0.00114183	0.404221	0.00917574	0.0546918	0.00125133		343.372	7.67956
P3-1-183	115.921	785.476	0.14758		1.22413	0.0557205	0.00192498	0.412628	0.0124329	0.0537326	0.000920291		337.506	5.66754
P3-1-184	352.953	3196.71	0.110412		1.03418	0.0542276	0.00194157	0.399146	0.0180934	0.0534078	0.00183502		335.518	11.2567
P3-1-268	114.906	522.624	0.219864		1.18578	0.055419	0.00124479	0.409483	0.0141048	0.0536131	0.00113457		336.775	6.97382
P3-1-269	127.009	810.723	0.156661		1.34044	0.0566345	0.00186324	0.420942	0.0112294	0.0539307	0.00103971		338.717	6.39384
P3-1-270	102.519	708.358	0.144727		1.03514	0.0542352	0.0012989	0.404485	0.0137777	0.0541147	0.00110029		339.843	6.76203
P3-1-284	112.905	859.506	0.13136		4.81999	0.0839803	0.00480636	0.624619	0.0489354	0.0539675	0.00168727		338.942	10.3475
P3-1-285	121.957	1000.4	0.121907		0.986937	0.0538563	0.00195244	0.396023	0.0132729	0.0533553	0.00109013		335.197	6.70411
P3-1-286	118.279	903.69	0.130884		1.24574	0.0558902	0.00166753	0.416613	0.0118184	0.0540867	0.00116034		339.672	7.12832
P3-1-293	157.473	298.59	0.52739		1.32693	0.0565284	0.000821277	0.419066	0.00789079	0.0537911	0.00107523		337.864	6.61097
P3-1-294	97.5494	382.111	0.255291		6.95755	0.100779	0.00546577	0.76025	0.0442189	0.0547367	0.00254383		343.646	15.5795
P3-1-295	125.444	849.301	0.147702		1.07693	0.0545636	0.00160864	0.406829	0.00963351	0.0541007	0.00130575		339.757	8.0154
P3-1-296	126.443	799.196	0.158213		1.06861	0.0544982	0.0014414	0.402531	0.0119923	0.0535934	0.000773509		336.654	4.77586
P3-1-326	123.291	891.766	0.138254		1.2345	0.0558019	0.00137617	0.412559	0.0148936	0.0536452	0.00137915		336.971	8.46681
P3-1-327	140.584	1274.95	0.110267		1.45591	0.057542	0.00163994	0.428983	0.0169338	0.054094	0.00201354		339.716	12.342
P3-1-330	100.823	859.036	0.117368		1.16633	0.0552662	0.00101489	0.410662	0.0101319	0.0539162	0.00104428		338.629	6.42171
P3-1-331	116.241	1023.04	0.113623		1.21098	0.0556171	0.000891959	0.413915	0.0104108	0.0540004	0.00110061		339.144	6.7646
P3-1-332	131.825	1166.68	0.112991		1.11614	0.0548717	0.000611761	0.406357	0.00692078	0.0537345	0.000886736		337.517	5.4634
P3-2-419	330.696	2235.69	0.147917		1.30079	0.0563229	0.00116897	0.421521	0.0225093	0.0543035	0.00275675		340.997	16.8899
P3-2-420	152.458	1164.37	0.130937		2.71552	0.0674413	0.00225907	0.504382	0.013796	0.054266	0.00093632		340.768	5.76288
P3-2-421	158.297	1102.14	0.143627		1.69797	0.0594444	0.00206912	0.444117	0.0188226	0.0542102	0.00223642		340.427	13.7048
P3-2-422	327.798	2271.56	0.144305		1.08873	0.0546563	0.00120698	0.410274	0.00988403	0.0544663	0.00152167		341.993	9.33114
P3-2-442	383.788	2490.34	0.154111		1.09847	0.0547328	0.00117274	0.409476	0.0110493	0.0542843	0.00140723		340.88	8.63366
P3-2-443	394.476	2569.95	0.153496		1.09398	0.0546976	0.000685812	0.408048	0.0066308	0.0541299	0.000788108		339.936	4.86285
P3-2-444	364.967	2340.56	0.155932		1.17036	0.0552979	0.000879781	0.418393	0.00683518	0.0548997	0.000978708		344.642	6.01797
P3-2-445	995.252	2677.76	0.371673		9.23573	0.118684	0.0488142	0.885217	0.438006	0.0541194	0.00339976		339.872	20.8343
P3-2-486	124.534	981.026	0.126943		2.09444	0.0625602	0.00489756	0.465921	0.046042	0.0540391	0.00264714		339.381	16.2224
P3-2-487	314.492	2308.45	0.136235		1.70677	0.0595135	0.0012013	0.443372	0.0186389	0.0540564	0.00271588		339.486	16.6433
P3-2-488	77.4556	750.612	0.10319		2.25129	0.0637929	0.0026585	0.471256	0.0172105	0.0536017	0.00187216		336.705	11.4821
P3-2-547	71.2539	670.146	0.106326		1.21326	0.055635	0.000938708	0.41343	0.0175146	0.0539198	0.00211616		338.651	12.9721
P3-2-548	86.2996	790.568	0.109162		1.05583	0.0543977	0.00095047	0.407218	0.0194181	0.0543176	0.0023216		341.083	14.2248
P3-2-549	49.2771	480.801	0.10249		1.12434	0.0549362	0.00183994	0.412139	0.0175434	0.0544351	0.00268998		341.802	16.4788
P3-2-550	50.4193	504.044	0.10003		0.924168	0.053363	0.00172238	0.394859	0.019022	0.0536903	0.0023768		337.247	14.5711
P3-2-551	59.8609	614.484	0.0974164		1.05842	0.0544182	0.00137439	0.40796	0.0149406	0.0543961	0.00145667		341.563	8.93472
P3-2-552	97.7202	712.499	0.137151		1.27118	0.0560902	0.002459	0.4128	0.0203497	0.0534007	0.00227285		335.475	13.938
P3-2-553	66.3699	661.137	0.100388		1.115	0.0548628	0.00214581	0.412031	0.0246284	0.0544937	0.00175887		342.16	10.7803
P3-2-554	73.0611	680.583	0.107351		1.06374	0.05446	0.00195665	0.4015	0.0209339	0.0534936	0.00192852		336.044	11.8282
P3-2-555	94.8206	859.44	0.110328		1.11372	0.0548527	0.00175058	0.404268	0.0198127	0.0534768	0.0020167		335.941	12.3682
P3-2-556	85.223	732.082	0.116412		0.984127	0.0538343	0.0012617	0.395243	0.015392	0.053272	0.00192964		334.688	11.8374
P3-2-557	53.4149	502.282	0.106344		0.907874	0.053235	0.00141074	0.401334	0.0136539	0.054702	0.00155527		343.434	9.53442
P3-2-558	44.3614	471.471	0.0940915		1.38779	0.0570067	0.000970622	0.42098	0.0162853	0.0535834	0.00177753		336.593	10.9032
P3-2-559	60.5059	532.094	0.113713		1.00425	0.0539924	0.00119231	0.401976	0.0152432	0.0540209	0.00197104		339.269	12.0828
P3-2-560	53.6116	493.25	0.108691		0.841806	0.0527158	0.001806	0.392925	0.0197841	0.0540833	0.00172489		339.651	10.5764
P3-2-561	69.515	562.268	0.123633		1.06751	0.0544896	0.00220312	0.404159	0.0156448	0.0538187	0.00113456		338.033	6.9726
P3-2-562	62.2784	584.458	0.106558		1.04627	0.0543227	0.000900556	0.400818	0.00806555	0.0535377	0.000917285		336.314	5.65004
P3-2-563	63.0488	556.228	0.113351		0.849216	0.052774	0.00251118	0.392518	0.0165284	0.0539677	0.00167262		338.944	10.2579
P3-2-579	64.4567	632.303	0.10194		1.14568	0.0551039	0.00121278	0.415522	0.0120946	0.0547149	0.0011888		343.513	7.29821
P3-2-580	65.831	637.836	0.10321		1.19024	0.0554541	0.000899535	0.418915	0.013935	0.0548134	0.00121155		344.114	7.43628
P3-2-581	67.0913	654.131	0.102565		1.20877	0.0555997	0.000968668	0.430756	0.0114858	0.0562151	0.0015506		352.675	9.49351
P3-2-582	99.3819	755.889	0.131477		1.99039	0.0617425	0.00211188	0.466539	0.0138941	0.0548274	0.0016451		344.2	10.0821
P3-2-583	63.184	528.545	0.119543		1.48735	0.0577891	0.00176188	0.435193	0.0138276	0.0546425	0.00114236		343.07	7.01559
P3-2-584	100.812	645.615	0.156148		1.6852	0.059344	0.00116182	0.440973	0.0131111	0.0539175	0.00145586		338.637	8.93344
P3-2-585	81.5585	711.949	0.114557		0.990257	0.0538824	0.00142908	0.401386	0.0108316	0.0540516	0.00156087		339.457	9.57406
P3-2-586	69.944	622.275	0.1124		1.04646	0.0543242	0.00157668	0.410057	0.0186774	0.0547703	0.00260898		343.851	15.9779
P3-2-587	69.2401	646.408	0.107115		1.08089	0.0545947	0.00189581	0.405606	0.0172201	0.0539073	0.00165517		338.575	10.1517
P3-2-614	101.393	886.408	0.114386		1.08074	0.0545935	0.00134537	0.409675	0.0118046	0.0544493	0.00091241		341.889	5.61674
P3-2-615	121.741	1068.52	0.113934		0.885582	0.0530598	0.00169156	0.393782	0.0165006	0.0538499	0.00167825		338.223	10.2934
P3-2-616	134.619	1123.43	0.119829		0.99216	0.0538974	0.00175917	0.390316	0.0147268	0.0525464	0.00177698		330.245	10.9099
P3-2-711	92.6485	623.377	0.148624		1.53686	0.0581782	0.00169678	0.426676	0.0179228	0.0532148	0.00204333		334.337	12.5342
P3-2-712	60.8307	563.826	0.107889		1.10863	0.0548128	0.00214899	0.417495	0.021363	0.0552667	0.00161754		346.884	9.9099
P3-2-713	145.713	1123.72	0.12967		2.52801	0.0659676	0.00716622	0.484394	0.0591838	0.0532797	0.000977191		334.735	6.01595
P3-2-714	110.896	923.619	0.120067		1.52645	0.0580964	0.00209134	0.428004	0.0178798	0.0534555	0.00091696		335.811	5.64839
												Weighted mean (n=74)	339.31	0.87	0.61
Bishop Tuff (collected from the F8 fall unit at Chalfant Valley pumice quarry (location: 37.45958055, -118.36655); reference age: 0.767±0.001 Ma; Crowley et al., 2007)
BST-1	285.267	702.239	0.406225	0.101556	4.01366	0.0776434	0.0290929	0.00113332	0.00043291	0.000105911	1.08625e-05		0.765228	0.0662864
BST-2	810.418	1836.53	0.441276	0.110319	2.99602	0.0696457	0.025361	0.000961437	0.000326899	0.000100166	7.48575e-06		0.735179	0.0487299
BST-3	1645.77	2548.37	0.645811	0.161453	4.79104	0.0837528	0.0192084	0.00119222	0.000269801	0.000103288	5.29213e-06		0.736934	0.0361579
BST-4	1040.08	1937.14	0.536917	0.134229	0.497657	0.0500111	0.0197921	0.000726051	0.000276192	0.00010534	6.56476e-06		0.773114	0.0430005
BST-5	860.177	1674.08	0.513822	0.128455	2.79806	0.06809	0.0168263	0.00102946	0.000237938	0.000109703	7.81683e-06		0.794174	0.0487521
BST-6	940.128	1639.39	0.573463	0.143366	2.29954	0.0641721	0.0281363	0.000922005	0.000393881	0.000104251	6.97104e-06		0.761608	0.048377
BST-7	955.228	1759.94	0.542762	0.13569	4.08198	0.0781803	0.013945	0.00111953	0.000205712	0.000103904	7.19485e-06		0.748411	0.0440171
BST-8e	499.259	1323.59	0.377201	0.0943002	4.66849	0.0827897	0.0261442	0.000956399	0.000301774	8.38218e-05	9.80858e-06		0.625615	0.0573459
BST-9	522.47	1205.76	0.433312	0.108328	5.92344	0.0926524	0.0253753	0.00120363	0.000380009	9.42607e-05	6.35285e-06		0.680703	0.0416123
BST-10	2523.99	3270.12	0.771835	0.192959	9.32086	0.119353	0.0296531	0.00176977	0.000392246	0.000107592	5.80137e-06		0.728451	0.0429285
BST2-26	1147.36	2126.67	0.539511	0.179837	1.01122	0.0540472	0.0159063	0.000734347	0.000200123	9.85876e-05	6.50726e-06		0.724589	0.0431433
BST2-27	557.221	1202.99	0.463196	0.154399	0.855831	0.052826	0.0190981	0.000772388	0.000273198	0.000106092	6.36567e-06		0.775768	0.04194
BST2-28	798.037	1372.6	0.581404	0.193801	4.50933	0.0815388	0.0374633	0.00113703	0.000350799	0.000101182	1.10493e-05		0.722097	0.0696938
BST2-29	839.119	1460.05	0.574718	0.191573	2.56499	0.0662583	0.0200239	0.000931487	0.000286138	0.000102007	8.15084e-06		0.740177	0.0515158
BST2-30	926.918	1903.98	0.486831	0.162277	2.51236	0.0658446	0.0135409	0.00089392	0.000232615	9.85082e-05	7.04995e-06		0.721882	0.0438339
BST3-12	1555.31	2599.48	0.598317	0.199439	3.372	0.0726006	0.0397156	0.001087	0.000546313	0.000108638	1.76032e-05		0.775322	0.10148
BST3-13	1840.4	2875.39	0.64005	0.21335	0.58218	0.0506754	0.0138313	0.000785818	0.0002182	0.000112517	6.97451e-06		0.810797	0.0464779
BST3-14	1308.29	1823.54	0.717444	0.239148	2.75006	0.0677128	0.0707181	0.000960707	0.00084959	0.000102947	1.66146e-05		0.739388	0.108608
BST3-15	1280.83	2081.2	0.615431	0.205144	3.78608	0.0758548	0.0630132	0.0012528	0.00108148	0.000119838	1.60774e-05		0.841276	0.108085
BST3-16	1170	1854.8	0.630796	0.210265	3.99434	0.0774915	0.0295132	0.00120288	0.000401683	0.000112632	1.72617e-05		0.794473	0.0973718
												Weighted mean (n=19)	0.749	0.017	1.9
a fTh/U = (Th/U)zircon/(Th/U)magma. (Th/U)magma of 4.0 ± 2.0 was used. b f206% denotes the percentage of 206Pb that is common Pb. Correction for common Pb was made using measured 206Pb/238U and 207Pb/206Pb ratios. Data calculated less than 0% were treated as 0%. c Ages were calculated after Sakata (2018). Error of weighted mean is shown as 95% confidence level. d MSWD: mean square weighted deviat…

## Sheet: Table S3
Table S3
Zircon SHRIMP U-Pb analytical results obtained at Granada University.
	Conc. (ppm)							Isotope ratios, 230Th corrected using whole-rock Th/U=29.0, uncorrected												Ages (Ma), uncorrected										Isotope ratios, 207Pb corrected					Ages (Ma), 207Pb corrected					Isotope ratios, 204Pb corrected
Spot	U	Th	206Pb (ppm)	f206% (204)	f206% (208)	232Th/235U		204Pb/206Pb	±err	207Pb/206Pb	±err	206Pb/238U	±err	207Pb/235U	±err	rho	208Pb/232Th	±err		207Pb/206Pb	±err	206Pb/238U	±err	207Pb/235U	±err	d(%)	208Pb/232Th	±err		206Pb/238U	±err	208Pb/232Th	±err		206Pb/238U	±err	208Pb/232Th	±err		207Pb/206Pb	±err	206Pb/238U	±err	207Pb/235U	±err	rho	208Pb/232Th	±err
Kurobegawa, sample KRW-3 granite (n=21)
KRW3-1.1	534.203	361.395	0.0522877	52.0453	11.5876	0.694008		0.0276503	0.0206731	0.154065	0.0144148	0.00013223	8.148e-06	0.00280888	0.00031485	0.395815	8.343e-05	1.159e-05		2391.5	151.2	0.85	0.05	2.85	0.32	70.2	1.69	0.24		9.928e-05	7.784e-06	6.878e-05	1.14e-05		0.65	0.06	1.4	0.23		0	0	6.341e-05	5.16e-05	0	.	.	-0.0001215	-0.00018257
KRW3-10.1	629.387	266.492	0.062592	-145.286	5.66783	0.434366		-0.0771864	0.0452724	0.138252	0.0176767	0.00013425	1.621e-06	0.00255919	0.0003288	0.0676443	7.701e-05	4.518e-06		2205.5	206.4	0.87	0.02	2.6	0.34	66.6	1.56	0.1		0.00010239	2.334e-06	6.73e-05	6.154e-07		0.67	0.02	1.36	0.01		0.549493	0.34663	0.00032931	0.00011447	0.0249497	0.0179704	0.347491	0.00100503	0.0006467
KRW3-10.2	254.57	193.778	0.0231669	102.929	8.32994	0.780881		0.0546835	0.0487884	0.142131	0.015175	0.0001244	1.574e-05	0.00243792	0.00040372	0.550155	6.411e-05	1.404e-05		2253.3	173.6	0.8	0.1	2.47	0.41	67.6	1.3	0.29		0.00010704	1.545e-05	5.443e-05	8.873e-06		0.69	0.09	1.1	0.18		24.4011	765.396	-3.644e-06	-0.00011424	-0.0122607	-0.54373	0.508971	-0.00027477	-0.00861907
KRW3-11.1	313.849	127.263	0.0372872	17.0604	18.7275	0.415977		0.00906377	0.0227134	0.299126	0.06968	0.00015623	9.354e-06	0.00644354	0.00154995	0.179209	0.0001875	3.754e-05		3465.7	320.8	1.01	0.06	6.52	1.56	84.6	3.79	0.76		9.308e-05	9.811e-06	0.00012321	7.802e-06		0.61	0.07	2.49	0.16		0.189402	0.448064	0.00012958	6.724e-05	0.00338389	0.00819555	0.15427	5.508e-05	0.00033546
KRW3-11.2	592.364	296.73	0.0731718	59.5592	16.8168	0.51388		0.0316423	0.0178588	0.180461	0.0284454	0.00016139	1.078e-05	0.00401581	0.00068765	0.280887	0.00015321	1.886e-05		2657.1	240	1.04	0.07	4.07	0.7	74.4	3.1	0.39		0.00012876	2.624e-05	0.00012371	8.771e-06		0.83	0.16	2.5	0.18		0	0	6.527e-05	5.443e-05	0	.	.	-0.00023338	-0.00029244
KRW3-12.1	831.463	531.979	0.0757511	67.4114	3.90799	0.656357		0.0358139	0.0288702	0.0844327	0.0150498	0.00012464	3.922e-06	0.00145106	0.0002627	0.125152	5.371e-05	3.975e-06		1302.5	312	0.8	0.02	1.47	0.26	45.6	1.09	0.08		0.00010704	3.386e-06	4.899e-05	3.753e-06		0.69	0.02	1	0.07		0	0	4.062e-05	6.775e-05	0	.	.	-0.00021085	-0.00041124
KRW3-13.1	523.487	222.366	0.0624744	111.606	7.05709	0.435763		0.0592935	0.034132	0.101963	0.00699106	0.00015668	5.413e-06	0.00220271	0.0001693	0.323623	9.948e-05	7.519e-06		1660.1	122	1.01	0.03	2.23	0.17	54.8	2.01	0.15		0.00013962	5.423e-06	8.956e-05	7.537e-06		0.9	0.03	1.81	0.16		7.12152	39.66	-1.82e-05	-0.00010067	-0.0178704	-0.14027	0.507391	-0.00072986	-0.00406529
KRW3-14.1	858.846	371.858	0.0789553	-29.4561	10.7738	0.444172		-0.0156492	0.0178176	0.127826	0.0123956	0.00012595	1.093e-05	0.00221987	0.00028899	0.479966	9.97e-05	1.163e-05		2068.3	161.6	0.81	0.07	2.25	0.29	64	2.01	0.23		0.00010859	1.064e-05	8.461e-05	1.187e-05		0.7	0.06	1.72	0.23		0.288177	0.228439	0.00016305	4.455e-05	0.00647871	0.00543224	0.234609	0.00027232	0.00020891
KRW3-2.1	838.124	330.775	0.0896391	62.0612	8.15052	0.404868		0.0329715	0.0231209	0.0879319	0.0169713	0.00014261	3.866e-06	0.00172908	0.00033705	0.100125	0.00010178	1.126e-05		1381.1	331.6	0.92	0.03	1.75	0.34	47.4	2.06	0.23		0.00012566	3.976e-06	9.204e-05	1.111e-05		0.81	0.02	1.86	0.23		0	0	5.411e-05	6.208e-05	0	.	.	-0.00035	-0.00051158
KRW3-3.1	832.907	556.092	0.0844617	145.505	4.37753	0.68492		0.0773031	0.0237319	0.0950343	0.0230221	0.0001361	3.812e-06	0.00178333	0.00043494	0.0826972	5.969e-05	5.542e-06		1528.7	398.4	0.88	0.03	1.81	0.44	51.4	1.21	0.12		0.00011945	4.235e-06	5.492e-05	4.093e-07		0.77	0.02	1.12	0.1		2.4533	2.54368	-6.193e-05	-6.082e-05	-0.0209487	-0.0299169	0.495116	-0.00053783	-0.00055895
KRW3-3.2	284.065	215.082	0.0356974	231.541	11.9295	0.776741		0.123012	0.0206344	0.252313	0.0388843	0.00016354	2.88e-06	0.0056894	0.00088275	0.0817284	9.843e-05	1.193e-05		3199.3	224.8	1.05	0.01	5.76	0.89	81.8	1.99	0.24		0.0001148	1.775e-05	6.878e-05	6.948e-06		0.74	0.11	1.39	0.15		1.27323	0.450055	-0.0002152	-6.364e-05	-0.0377785	-0.0174119	0.462008	-0.00090917	-0.00031746
KRW3-4.1	253.534	132.561	0.032742	335.351	21.03	0.536375		0.178163	0.0626124	0.255382	0.015153	0.0001678	3.844e-06	0.00590872	0.00037642	0.258932	0.00017977	8.799e-06		3218.5	90.6	1.08	0.02	5.98	0.38	82	3.63	0.17		0.00011945	1.91e-05	0.00013014	3.992e-06		0.78	0.13	2.64	0.08		1.07734	0.681674	-0.00039509	-0.00019803	-0.0586893	-0.0473745	0.447067	-0.00198879	-0.00125397
KRW3-4.2	879.822	812.112	0.0956179	62.9411	6.1306	0.946913		0.033439	0.00962769	0.0770681	0.0177586	0.00014422	6.799e-06	0.0015325	0.00036049	0.14429	6.269e-05	4.622e-06		1122.9	401.8	0.93	0.04	1.55	0.36	40	1.27	0.1		0.00012721	6.856e-06	5.789e-05	4.474e-06		0.82	0.04	1.17	0.1		0	0	5.345e-05	2.626e-05	0	.	.	-0.00013542	-8.747e-05
KRW3-5.1	767.955	378.008	0.0747636	211.925	10.9174	0.504956		0.116699	0.0163027	0.112295	0.0123018	0.00013167	1.08e-05	0.00203869	0.00027912	0.431431	9.691e-05	1.494e-05		1836.9	186.2	0.85	0.07	2.07	0.28	59	1.96	0.3		0.0001148	1.1e-05	8.709e-05	9.92e-06		0.75	0.08	1.76	0.21		1.43406	0.425293	-0.0001576	-4.243e-05	-0.0311625	-0.0124822	0.483922	-0.00108692	-0.00032436
KRW3-6.1	698.919	352.823	0.0710086	109.178	6.3665	0.517867		0.0580032	0.0130947	0.0899297	0.020064	0.00013649	3.299e-06	0.00169238	0.00037984	0.0775322	7.583e-05	6.4e-06		1424.1	375.2	0.88	0.02	1.72	0.39	48.8	1.53	0.13		0.00011945	3.331e-06	7.076e-05	1.574e-06		0.77	0.02	1.43	0.04		8.92459	24.0744	-1.253e-05	-3.364e-05	-0.0154132	-0.0586726	0.508012	-0.00051883	-0.00139992
KRW3-6.2	764.907	514.697	0.0946231	-28.8808	2.97841	0.690291		-0.0153436	0.0208102	0.0939063	0.0151579	0.0001615	1.878e-05	0.00209103	0.00041609	0.420845	6.454e-05	1.099e-05		1506.3	277.6	1.04	0.12	2.12	0.42	51	1.3	0.22		0.00014428	1.863e-05	5.938e-05	6.258e-06		0.93	0.12	1.2	0.13		0.259429	0.265295	0.00020814	6.773e-05	0.00744509	0.00798967	0.21833	0.00020417	0.00019941
KRW3-7.1	308.684	150.557	0.0291636	239.117	11.2475	0.500353		0.127037	0.0403573	0.197406	0.0267165	0.00012872	1.001e-05	0.00350345	0.00054705	0.358729	9.691e-05	1.319e-05		2804.9	205.6	0.83	0.06	3.55	0.55	76.6	1.96	0.27		9.618e-05	1.006e-05	7.719e-05	3.221e-06		0.63	0.07	1.57	0.06		1.28872	0.837835	-0.00017912	-9.878e-05	-0.031828	-0.0271344	0.465751	-0.00117447	-0.00075791
KRW3-7.2	425.91	142.592	0.0576006	169.606	10.2087	0.343453		0.0901071	0.0214124	0.156328	0.0109948	0.00017479	1.368e-06	0.0037676	0.00026696	0.0795334	0.00015864	1.674e-05		2416.3	114.8	1.13	0.01	3.82	0.27	70.4	3.21	0.34		0.00014273	1.882e-06	0.0001341	1.16e-05		0.93	0.02	2.72	0.23		1.80343	1.14999	-0.00012171	-7.046e-05	-0.0302639	-0.0260662	0.483985	-0.00162537	-0.00103221
KRW3-8.1	781.557	408.685	0.086788	27.2467	7.37902	0.536436		0.0144755	0.017921	0.119747	0.0133002	0.00014715	2.292e-06	0.00242963	0.00027264	0.0999256	8.578e-05	5.185e-06		1952.5	186	0.95	0.02	2.46	0.27	61.4	1.73	0.1		0.00013031	1.803e-05	7.571e-05	4.1e-07		0.84	0.11	1.53	0.01		0	0	0.00010706	4.967e-05	0	.	.	-6.869e-05	-0.00019395
KRW3-8.2	931.539	442.84	0.107037	-53.3154	2.05616	0.48768		-0.0283251	0.0127284	0.0962483	0.0240707	0.00015153	5.279e-06	0.00201092	0.00050782	0.0993321	6.069e-05	3.177e-06		1552.7	408.2	0.98	0.04	2.04	0.51	52	1.23	0.07		0.00013497	5.783e-06	5.591e-05	1.944e-06		0.88	0.04	1.13	0.03		0.352298	0.142139	0.00023232	3.719e-05	0.0112849	0.00489856	0.265558	0.00040304	0.00016625
KRW3-9.1	766.219	331.151	0.0740391	194.143	3.92222	0.443366		0.103143	0.0182193	0.115837	0.00518923	0.00013105	1.594e-06	0.00209306	9.745e-05	0.188052	6.439e-05	8.083e-06		1892.9	78.6	0.84	0.01	2.12	0.1	60.4	1.3	0.16		0.00011325	8.589e-07	5.443e-05	8.145e-06		0.73	0.03	1.1	0.17		1.59385	0.655057	-0.00012337	-4.497e-05	-0.0271125	-0.0148939	0.47771	-0.00112153	-0.00045921
[truncated: 23 more columns]

## Sheet: Table S4
Table S4
Whole rock major and trace element analytical results.
					Major elements (wt.%)												Free water major elements (wt.%)											Trace elements (ppm)
Sample ID	Rock type	Analytical Institute: note	Group classification	Citation	SiO2	TiO2	Al2O3	FeO	MnO	MgO	CaO	Na2O	K2O	P2O5	LOI	Total	SiO2	TiO2	Al2O3	FeO	MnO	MgO	CaO	Na2O	K2O	P2O5	Total	Li	Be	B	Sc	V	Cr	Co	Ni	Cu	Zn	Ga	Ge	As	Rb	Sr	Y	Zr	Nb	Cd	Cs	Ba	La
KRW-1	Kurobegawa Granite	Granada Univ.	Microgranular Mafic Enclaves	Our data	56.97	0.79	17.76	7.389	0.246	2.64	6.23	3.36	1.8	0.311	1.2	98.696	58.4332	0.81029	18.2161	7.57877	0.252318	2.7078	6.39001	3.4463	1.84623	0.318987	100	25.437	1.578		15.586	154.838	25.207	26.967	3.477	18.465	86.144	19.693			84.889	445.577	28.948	96.7	6.721		6.54	266.457	24.546
KRW-2	Kurobegawa Granite	Granada Univ.	Hybrid rocks	Our data	67.43	0.41	15.21	3.744	0.107	1.17	3.52	3.34	3.19	0.173	0.64	98.934	68.6003	0.417116	15.474	3.80898	0.108857	1.19031	3.58109	3.39797	3.24537	0.176003	100	18.598	1.319		6.953	61.356	34.119	34.182	2.873	8.487	44.593	15.732			77.243	283.218	19.286	121.4	6.392		3.612	494.36	23.524
KRW-3	Kurobegawa Granite	Granada Univ.	Granite	Our data	70.69	0.29	14.66	2.601	0.066	0.72	2.63	3.34	3.75	0.122	0.56	99.429	71.4986	0.293317	14.8277	2.63075	0.066755	0.728236	2.66009	3.37821	3.7929	0.123396	100	16.726	1.218		4.09	31.956	33.033	23.35	2.3	8.472	29.518	14.066			69.185	215.552	12.576	132.1	5.571		3.272	501.12	23.361
KRW-4	Kurobegawa Granite	Granada Univ.	Granite	Our data	70.35	0.29	14.96	2.475	0.064	0.71	2.76	3.42	3.72	0.119	0.43	99.298	71.1555	0.29332	15.1313	2.50334	0.0647328	0.718129	2.7916	3.45916	3.76259	0.120363	100	15.921	1.241		4.216	33.705	32.77	28.765	2.464	6.742	30.081	14.606			70.783	238.157	13.081	139.1	5.349		3.007	490.459	22.623
KRW-5	Kurobegawa Granite	Granada Univ.	Microgranular Mafic Enclaves	Our data	59.02	0.63	17.33	6.516	0.201	2.05	5.44	3.63	2.16	0.342	1.42	98.739	60.6459	0.647356	17.8074	6.69551	0.206537	2.10647	5.58986	3.73	2.2195	0.351422	100	26.384	1.767		11.578	93.294	33.196	40.908	3.704	30.158	86.354	20.577			87.879	424.829	30.004	83.1	7.476		5.912	314.54	26.439
KRW-5b	Kurobegawa Granite	Granada Univ.	Hybrid rocks	Our data	68.46	0.36	15.22	3.303	0.086	0.95	3.21	3.47	3.39	0.163	0.63	99.242	69.4236	0.365067	15.4342	3.34949	0.0872105	0.963372	3.25518	3.51884	3.43772	0.165294	100	18.12	1.335		5.913	42.55	35.487	37.713	3.362	9.322	56.265	15.625			89.084	282.094	17.438	121.5	5.999		3.339	543.752	25.015
KRW-7	Kurobegawa Granite	Granada Univ.	Microgranular Mafic Enclaves	Our data	58.64	0.74	17.31	6.561	0.229	2.52	6.17	3.38	2.16	0.28	0.93	98.92	59.8428	0.755179	17.6651	6.69558	0.233697	2.57169	6.29656	3.44933	2.20431	0.285743	100	19.616	1.415		16.287	145.726	30.323	31.689	5.037	27.069	107.014	18.361			87.347	432.037	24.963	114.3	5.534		2.618	320.217	23.177
97051207M	Kurobegawa Granite	-	Lower granite	Wada et al., 2004	71.37	0.28	14.68	2.457	0.05	0.75	2.78	3.56	3.4	0.11		99.437	71.7741	0.281585	14.7631	2.47091	0.0502831	0.754246	2.79574	3.58016	3.41925	0.110623	100					34			0.1		30	15			86	294	8.9	130	2.5			571	29
TT311	Kurobegawa Granite	-	Lower granite	Wada et al., 2004	72.72	0.22	14.01	2.376	0.07	0.51	2	3.55	4.11	0.09		99.656	72.971	0.220759	14.0584	2.3842	0.0702416	0.51176	2.0069	3.56225	4.12419	0.0903107	100					18			1.1		37	14			111	221	17	134	5			673	32
TT56A	Kurobegawa Granite	-	Lower granite	Wada et al., 2004	71.79	0.25	14.36	2.637	0.05	0.64	2.24	3.77	3.82	0.1		99.657	72.0371	0.25086	14.4094	2.64608	0.0501721	0.642203	2.24771	3.78298	3.83315	0.100344	100					24			0.5		28	13			118	225	17	145	5.7			622	29
95060601	Kurobegawa Granite	-	Upper granite	Wada et al., 2004	76.55	0.05	12.63	1.35	0.06	0.1	0.61	3.88	4.46	0.02		99.71	76.7726	0.0501454	12.6667	1.35393	0.0601745	0.100291	0.611774	3.89128	4.47297	0.0200582	100					0.8			0.3		17	16			190	31	35	77	11			160	20
97051207F	Kurobegawa Granite	-	Upper granite	Wada et al., 2004	73.6	0.21	13.35	2.061	0.04	0.5	1.64	2.8	5.15	0.09		99.441	74.0137	0.21118	13.425	2.07259	0.0402249	0.502811	1.64922	2.81574	5.17895	0.0905059	100					23					24	12			117	190	12	99	2			978	30
97051207CE	Kurobegawa Granite	-	Microgranular Mafic Enclaves	Wada et al., 2004	58.47	0.85	17.25	7.596	0.21	2.48	5.48	3.67	2.36	0.33		98.696	59.2425	0.86123	17.4779	7.69636	0.212775	2.51277	5.5524	3.71849	2.39118	0.33436	100					133			0.5		63	18			103	355	31	133	6.5			357	20
96053001E	Kurobegawa Granite	-	Microgranular Mafic Enclaves	Wada et al., 2004	59.49	0.69	17.27	6.624	0.26	2.23	6.01	3.91	2.17	0.38		99.034	60.0703	0.69673	17.4385	6.68861	0.262536	2.25175	6.06862	3.94814	2.19117	0.383707	100					98					74	18			83	400	22	104	3.4			285	20
97081403	Kurobegawa Granite	-	Microgranular Mafic Enclaves	Wada et al., 2004	54.16	1	17.55	8.703	0.35	3.34	7.48	4	2.16	0.31		99.053	54.6778	1.00956	17.7178	8.78621	0.353346	3.37193	7.55151	4.03824	2.18065	0.312964	100					187			0.7		96	17			68	425	21	94	3.9			261	15
97081602H	Kurobegawa Granite	-	Hybrid rocks	Wada et al., 2004	68.8	0.28	15.52	3.663	0.11	0.68	2.98	4.03	3.07	0.12		99.253	69.3178	0.282107	15.6368	3.69057	0.110828	0.685118	3.00243	4.06033	3.09311	0.120903	100					15			0.8		42	15			83	404	11	198	4.2			592	27
97081602E	Kurobegawa Granite	-	Hybrid rocks	Wada et al., 2004	67.94	0.3	15.44	4.158	0.16	0.76	3.14	3.89	2.94	0.14		98.868	68.7179	0.303435	15.6168	4.20561	0.161832	0.768702	3.17595	3.93454	2.97366	0.141603	100					18			0.7		52	16			84	385	14	169	4.3			527	26
97091701	Kurobegawa Granite	-	Diorite	Wada et al., 2004	51.64	1.2	17.28	9.972	0.2	4.36	9.47	2.65	1.44	0.37		98.582	52.3828	1.21726	17.5286	10.1154	0.202877	4.42271	9.60622	2.68812	1.46071	0.375322	100					340			3.3		89	17			45	460	26	87	1.5			191	15
96083008	Kurobegawa Granite	-	Diorite	Wada et al., 2004	63.93	0.57	16.42	5.238	0.11	2.19	4.97	3.12	2.31	0.21		99.068	64.5314	0.575362	16.5745	5.28728	0.111035	2.2106	5.01676	3.14935	2.33173	0.211976	100					90			8.7		47	16			60	411	14	150	4.9			432	28
95102701B	Kurobegawa Granite	-	Diorite	Wada et al., 2004	58.83	0.82	17.61	6.867	0.17	2.7	6.56	3.36	1.61	0.28		98.807	59.5403	0.829901	17.8226	6.94991	0.172053	2.7326	6.63921	3.40057	1.62944	0.283381	100					143			9.4		83	18			56	470	18	209	4.4			311	16
M1	1 (100 % Micrograular Mafic Enclaves)	-	Mixing model (sample KRW-1 and KRW-3)	Our data	58.4332	0.81029	18.2161	7.57877	0.252318	2.7078	6.39001	3.4463	1.84623	0.318987		100	58.4332	0.81029	18.2161	7.57877	0.252318	2.7078	6.39001	3.4463	1.84623	0.318987	100	25.437	1.578		15.586	154.838	25.207	26.967	3.477	18.465	86.144	19.693			84.889	445.577	28.948	96.7	6.721		6.54	266.457	24.546
M2	0.9	-	Mixing model (sample KRW-1 and KRW-3)	Our data	59.7397	0.758592	17.8773	7.08397	0.233762	2.50985	6.01701	3.43949	2.0409	0.299428		100	59.7397	0.758592	17.8773	7.08397	0.233762	2.50985	6.01701	3.43949	2.0409	0.299428	100	24.5659	1.542		14.4364	142.55	25.9896	26.6053	3.3593	17.4657	80.4814	19.1303			83.3186	422.575	27.3108	100.24	6.606		6.2132	289.923	24.4275
M3	0.8	-	Mixing model (sample KRW-1 and KRW-3)	Our data	61.0463	0.706895	17.5384	6.58917	0.215205	2.31189	5.64402	3.43268	2.23556	0.279869		100	61.0463	0.706895	17.5384	6.58917	0.215205	2.31189	5.64402	3.43268	2.23556	0.279869	100	23.6948	1.506		13.2868	130.262	26.7722	26.2436	3.2416	16.4664	74.8188	18.5676			81.7482	399.572	25.6736	103.78	6.491		5.8864	313.39	24.309
M4	0.7	-	Mixing model (sample KRW-1 and KRW-3)	Our data	62.3528	0.655198	17.1996	6.09437	0.196649	2.11393	5.27103	3.42587	2.43023	0.26031		100	62.3528	0.655198	17.1996	6.09437	0.196649	2.11393	5.27103	3.42587	2.43023	0.26031	100	22.8237	1.47		12.1372	117.973	27.5548	25.8819	3.1239	15.4671	69.1562	18.0049			80.1778	376.569	24.0364	107.32	6.376		5.5596	336.856	24.1905
M5	0.6	-	Mixing model (sample KRW-1 and KRW-3)	Our data	63.6594	0.603501	16.8608	5.59957	0.178093	1.91598	4.89804	3.41906	2.6249	0.240751		100	63.6594	0.603501	16.8608	5.59957	0.178093	1.91598	4.89804	3.41906	2.6249	0.240751	100	21.9526	1.434		10.9876	105.685	28.3374	25.5202	3.0062	14.4678	63.4936	17.4422			78.6074	353.567	22.3992	110.86	6.261		5.2328	360.322	24.072
M6	0.5	-	Mixing model (sample KRW-1 and KRW-3)	Our data	64.9659	0.551804	16.5219	5.10476	0.159537	1.71802	4.52505	3.41225	2.81956	0.221192		100	64.9659	0.551804	16.5219	5.10476	0.159537	1.71802	4.52505	3.41225	2.81956	0.221192	100	21.0815	1.398		9.838	93.397	29.12	25.1585	2.8885	13.4685	57.831	16.8795			77.037	330.565	20.762	114.4	6.146		4.906	383.788	23.9535
M7	0.4	-	Mixing model (sample KRW-1 and KRW-3)	Our data	66.2725	0.500106	16.1831	4.60996	0.14098	1.52006	4.15205	3.40544	3.01423	0.201632		100	66.2725	0.500106	16.1831	4.60996	0.14098	1.52006	4.15205	3.40544	3.01423	0.201632	100	20.2104	1.362		8.6884	81.1088	29.9026	24.7968	2.7708	12.4692	52.1684	16.3168			75.4666	307.562	19.1248	117.94	6.031		4.5792	407.255	23.835
M8	0.3	-	Mixing model (sample KRW-1 and KRW-3)	Our data	67.579	0.448409	15.8442	4.11516	0.122424	1.32211	3.77906	3.39863	3.2089	0.182073		100	67.579	0.448409	15.8442	4.11516	0.122424	1.32211	3.77906	3.39863	3.2089	0.182073	100	19.3393	1.326		7.5388	68.8206	30.6852	24.4351	2.6531	11.4699	46.5058	15.7541			73.8962	284.559	17.4876	121.48	5.916		4.2524	430.721	23.7165
M9	0.2	-	Mixing model (sample KRW-1 and KRW-3)	Our data	68.8856	0.396712	15.5054	3.62036	0.103868	1.12415	3.40607	3.39183	3.40356	0.162514		100	68.8856	0.396712	15.5054	3.62036	0.103868	1.12415	3.40607	3.39183	3.40356	0.162514	100	18.4682	1.29		6.3892	56.5324	31.4678	24.0734	2.5354	10.4706	40.8432	15.1914			72.3258	261.557	15.8504	125.02	5.801		3.9256	454.187	23.598
M10	0.1	-	Mixing model (sample KRW-1 and KRW-3)	Our data	70.1921	0.345015	15.1665	3.12556	0.0853113	0.926193	3.03308	3.38502	3.59823	0.142955		100	70.1921	0.345015	15.1665	3.12556	0.0853113	0.926193	3.03308	3.38502	3.59823	0.142955	100	17.5971	1.254		5.2396	44.2442	32.2504	23.7117	2.4177	9.4713	35.1806	14.6287			70.7554	238.554	14.2132	128.56	5.686		3.5988	477.654	23.4795
M11	0 (100 % Granite)	-	Mixing model (sample KRW-1 and KRW-3)	Our data	71.4986	0.293317	14.8277	2.63075	0.066755	0.728236	2.66009	3.37821	3.7929	0.123396		100	71.4986	0.293317	14.8277	2.63075	0.066755	0.728236	2.66009	3.37821	3.7929	0.123396	100	16.726	1.218		4.09	31.956	33.033	23.35	2.3	8.472	29.518	14.066			69.185	215.552	12.576	132.1	5.571		3.272	501.12	23.361
KRB14	Kurobegawa Granite	CRIEPI: XRF for major elements	granite, lucocratic	Our data	73.7322	0.1277	11.6268	1.06164	0.04	0.2032	0.728	1.9886	4.6519	0.0013	0.275772	94.4371	78.3041	0.135618	12.3477	1.12747	0.0424803	0.2158	0.773141	2.11191	4.94035	0.00138061	100
KRB16	Kurobegawa Granite	CRIEPI: XRF for major elements	granite, porhyritic	Our data	65.0999	0.3583	15.589	2.91159	0.0953	0.7804	2.8379	3.1276	2.8175	0.1206	0.428424	94.1665	69.4487	0.382235	16.6304	3.10609	0.101666	0.832532	3.02748	3.33653	3.00572	0.128656	100
KRB18F	Kurobegawa Granite	CRIEPI: XRF for major elements	granite, felsic part	Our data	72.9475	0.096	12.4221	1.05975	0.0321	0.1718	0.94	2.1241	4.9037	0.0024	0.371132	95.0706	77.0305	0.101373	13.1174	1.11907	0.0338967	0.181416	0.992614	2.24299	5.17817	0.00253433	100
KRB18M	Kurobegawa Granite	CRIEPI: XRF for major elements	granite, mafic part	Our data	65.7467	0.3431	15.1485	2.9637	0.1121	0.8413	3.2135	2.9711	2.4208	0.1227	0.341794	94.2253	70.0301	0.365453	16.1354	3.15678	0.119403	0.896111	3.42286	3.16467	2.57851	0.130694	100
KRB20	2 Ma granite	CRIEPI: XRF for major elements	granite, medium grained	Our data	67.0617	0.2985	14.7427	2.47194	0.087	0.5022	2.2743	3.1387	2.97	0.0599	0.481928	94.0889	71.6418	0.318887	15.7496	2.64077	0.0929418	0.536499	2.42963	3.35306	3.17284	0.063991	100
KRB21	Kurobegawa Granite	CRIEPI: XRF for major elements	granite, weathered	Our data	73.1295	0.1388	12.1564	1.3689	0.043	0.1586	0.8762	2.6443	3.6875	0	0.463079	94.6663	77.6295	0.147341	12.9044	1.45314	0.045646	0.168359	0.930117	2.80702	3.91441	0	100
KRB22-1	Kurobegawa Granite	CRIEPI: XRF for major elements	granite	Our data	67.765	0.2502	14.5258	2.26035	0.074	0.539	2.0688	2.6419	3.4065	0.0633	0.451535	94.0464	72.4025	0.267322	15.5199	2.41504	0.0790642	0.575886	2.21038	2.8227	3.63962	0.0676319	100
KRB23	10 Ma granite	CRIEPI: XRF for major elements	granite	Our data	71.5525	0.1091	13.3586	0.91647	0.0328	0.2037	1.1731	2.5476	4.5077	0.0042	0.345242	94.751	75.7925	0.115565	14.1502	0.970778	0.0347436	0.215771	1.24261	2.69856	4.77481	0.00444888	100
KRB29	Jiigatake Volcanics	CRIEPI: XRF for major elements	rhyolite	Our data	73.98	0.24	14.28	2.457	0.082	0.25	1.35	3.69	3.89	0.043	1.42522	101.687	73.7867	0.239373	14.2427	2.45058	0.0817857	0.249347	1.34647	3.68036	3.87983	0.0428876	100
KRB32	Kurobegawa Granite	CRIEPI: XRF for major elements	granite	Our data	72.7	0.306	13.7	1.773	0.026	0.752	2.18	2.92	3.3	0.089	0.755135	98.5011	74.3764	0.313056	14.0159	1.81388	0.0265996	0.769341	2.23027	2.98733	3.3761	0.0910523	100
GB_KRB05-1	Kurobegawa Granite	CRIEPI: EDS for major elements, LA-ICP-MS for trace elements	granite	Our data													76.46	0.39	12.26	1.81	0.12	0	1.39	2.64	3.94	0.98	99.99														157.883	235.912	12.0094	137.95	10.7353			693.349	27.6139
GB_KRB05-2	Kurobegawa Granite	CRIEPI: EDS for major elements, LA-ICP-MS for trace elements	granite	Our data													75.7	0.2	12.03	2.63	0.24	0.16	2.19	2.51	3.3	0	98.96														106.033	186.499	9.87871	115.411	9.48705			419.862	23.2541
GB23_KRB14-1	Kurobegawa Granite	CRIEPI: EDS for major elements, LA-ICP-MS for trace elements	granite, lucocratic	Our data													78.13	0.34	11.87	1.69	0	0.33	0.92	1.87	4.79	0	99.94														156.058	95.985	13.9054	75.9242	12.8534			555.157	20.0908
GB23_KRB14-2	Kurobegawa Granite	CRIEPI: EDS for major elements, LA-ICP-MS for trace elements	granite, lucocratic	Our data													76.15	0.03	12.22	1.07	0.51	0	1.19	2.26	5.39	0.91	99.73														109.622	76.2034	11.2244	63.2027	10.9877			355.269	15.9132
GB11_KRB16-1	Kurobegawa Granite	CRIEPI: EDS for major elements, LA-ICP-MS for trace elements	granite, porhyritic	Our data													69.87	0.03	14.81	3.8	0.94	0.97	2.68	3.67	3.22	0	99.99														109.772	397.934	25.3625	198.421	*			344.294	20.9239
GB11_KRB16-2	Kurobegawa Granite	CRIEPI: EDS for major elements, LA-ICP-MS for trace elements	granite, porhyritic	Our data													70.93	0.28	15.81	2.63	0.11	0.25	3.27	3.69	3.04	0	100.01														106.216	378.112	12.9521	194.988	10.5229			495.803	23.8424
GB11_KRB18F-1	Kurobegawa Granite	CRIEPI: EDS for major elements, LA-ICP-MS for trace elements	granite, felsic part	Our data													76.53	0	12.63	1.68	0.3	0	1.15	2.23	4.96	0.37	99.85														115.887	92.9955	13.8173	73.4966	9.10063			383.949	19.2494
GB11_KRB18F-2	Kurobegawa Granite	CRIEPI: EDS for major elements, LA-ICP-MS for trace elements	granite, felsic part	Our data													75.11	0.35	12.84	1.49	0.2	0.72	0.73	2.65	5.32	0.3	99.71														139.782	93.9849	13.0919	72.9479	9.06659			450.926	20.504
GB11_KRB18M-1	Kurobegawa Granite	CRIEPI: EDS for major elements, LA-ICP-MS for trace elements	granite, mafic part	Our data													67.35	0	18.96	3.82	0.23	0.72	3.4	2.62	2.54	0	99.64														109.873	352.653	24.3612	161.28	*			356.879	15.8687
GB11_KRB18M-2	Kurobegawa Granite	CRIEPI: EDS for major elements, LA-ICP-MS for trace elements	granite, mafic part	Our data													68.37	0	18.8	2.95	0	1.03	3.71	2.85	2.24	0	99.95														100.377	327.319	15.5822	146.479	8.75866			423.451	16.7482
GB11_KRB20-1	2 Ma granite	CRIEPI: EDS for major elements, LA-ICP-MS for trace elements	granite, medium grained	Our data													69.4	0.49	15.82	2.91	0	0.79	2.64	4.44	2.98	0.24	99.71														123.172	277.412	20.8263	253.687	11.1941			602.446	30.2758
GB11_KRB20-2	2 Ma granite	CRIEPI: EDS for major elements, LA-ICP-MS for trace elements	granite, medium grained	Our data													70.5	1.24	15.22	3.63	0	0.28	2.87	3.65	2.44	0.18	100.01														147.788	315.955	24.6792	282.502	13.2238			708.486	33.1413
GB23_KRB21-1	Kurobegawa Granite	CRIEPI: EDS for major elements, LA-ICP-MS for trace elements	granite, weathered	Our data													75.98	0	12.45	2.07	0	0	1.2	3.28	4.07	0.16	99.21														124.214	115.151	21.7958	158.239	13.4047			460.866	23.5722
GB23_KRB21-2	Kurobegawa Granite	CRIEPI: EDS for major elements, LA-ICP-MS for trace elements	granite, weathered	Our data													75.31	0.3	12.33	2.03	0	0.63	1.38	3.44	3.97	0.43	99.82														120.143	87.5603	17.0023	132.582	13.447			468.446	19.9563
GB23_KRB22-1	Kurobegawa Granite	CRIEPI: EDS for major elements, LA-ICP-MS for trace elements	granite	Our data													71.04	1.15	14.57	4.28	0	0.63	1.77	3.09	3.08	0.38	99.99														110.587	269.354	12.6525	163.321	14.0437			520.531	21.7102
GB23_KRB22-2	Kurobegawa Granite	CRIEPI: EDS for major elements, LA-ICP-MS for trace elements	granite	Our data													72.7	0.02	15.12	2.42	0.15	0.2	2.55	2.74	3.53	0	99.43														103.528	287.481	13.9599	172.852	14.5722			565.26	24.0684
GB11_KRB23-1	10 Ma granite	CRIEPI: EDS for major elements, LA-ICP-MS for trace elements	granite	Our data													71.94	0	16.56	2.16	0.8	0.15	1.42	2.99	4	0	100.02														145.953	93.9749	12.6823	72.1138	11.5432			525.483	14.3295
GB11_KRB23-2	10 Ma granite	CRIEPI: EDS for major elements, LA-ICP-MS for trace elements	granite	Our data													71.96	0.54	17.26	0.96	0	0.4	1.51	2.67	4.44	0	99.74														147.457	94.5693	12.3314	72.2558	10.2235			532.829	14.396
GB17_KRB26-1	Kurobegawa Granite	CRIEPI: EDS for major elements, LA-ICP-MS for trace elements	granite	Our data													74.56	0	14.59	2.56	0	0.37	1.3	1.38	4.9	0	99.66														132.695	144.862	12.3313	114.753	13.0941			578.087	22.5977
GB17_KRB26-2	Kurobegawa Granite	CRIEPI: EDS for major elements, LA-ICP-MS for trace elements	granite	Our data													77.68	0	14.41	2.33	0.38	0.37	1	1.61	2.21	0	99.99														155.343	112.475	9.63335	88.321	10.6859			588.107	18.9531
GB_KRB27-1	Kurobegawa Granite	CRIEPI: EDS for major elements, LA-ICP-MS for trace elements	granite	Our data													76.77	0.34	12.09	1.33	0	0.79	0.87	2.09	5.63	0	99.91														160.177	117.894	18.9003	114.956	8.10295			449.458	15.4833
GB_KRB27-2	Kurobegawa Granite	CRIEPI: EDS for major elements, LA-ICP-MS for trace elements	granite	Our data													78.17	0.58	11.67	1.24	0.15	0.28	0.44	2.34	5.13	0	100														137.555	93.7878	14.8978	77.8018	6.6962			404.769	12.8838
GB20_KRB29-1	Jiigatake Volcanics	CRIEPI: EDS for major elements, LA-ICP-MS for trace elements	rhyolite	Our data													72.37	0	16.66	2.05	0	0.62	1.78	2.75	3.34	0	99.57														123.683	146.577	26.1689	245.167	14.5775			656.038	27.3313
GB20_KRB29-2	Jiigatake Volcanics	CRIEPI: EDS for major elements, LA-ICP-MS for trace elements	rhyolite	Our data													73.51	0	16.57	2.36	0	0	1.17	2.34	3.82	0	99.77														96.8409	123.04	22.9463	210.95	11.7245			464.227	24.002
GB_KRB30-1	Kurobegawa Granite	CRIEPI: EDS for major elements, LA-ICP-MS for trace elements	granite	Our data													74.24	1.06	12.71	3.04	0.34	0	1.42	3.71	3.01	0	99.53														88.5737	201.647	46.7901	249.604	16.2963			572.736	34.8151
GB_KRB30-2	Kurobegawa Granite	CRIEPI: EDS for major elements, LA-ICP-MS for trace elements	granite	Our data													73.66	0.62	13.22	2.5	0.06	0.84	1.46	3.53	3.9	0	99.79														82.6279	155.736	37.5073	208.911	15.1061			460.03	27.9729
GB_KRB31-1	Jiigatake Volcanics	CRIEPI: EDS for major elements, LA-ICP-MS for trace elements	rhyolite	Our data													73.06	0.52	13.12	1.37	0.19	0.64	1.8	3.39	4.41	0.82	99.32														115.474	113.426	26.6208	234.899	16.961			651.698	28.4417
GB_KRB31-2	Jiigatake Volcanics	CRIEPI: EDS for major elements, LA-ICP-MS for trace elements	rhyolite	Our data													74.48	0	13.06	1.95	0.32	0	0.98	3.95	4.14	0.96	99.84														108.577	106.96	25.3815	225.483	17.7872			624.44	27.4281
GB_KRB32-1	Kurobegawa Granite	CRIEPI: EDS for major elements, LA-ICP-MS for trace elements	granite	Our data													73.98	0.31	14.1	2.97	0.56	0	2.08	2.61	3.18	0.03	99.82														120.871	302.839	9.2683	130.654	8.42781			617.752	23.1025
GB_KRB32-3	Kurobegawa Granite	CRIEPI: EDS for major elements, LA-ICP-MS for trace elements	granite	Our data													74.76	0.09	13.41	2.1	0.52	0.66	2.22	2.42	3.66	0	99.84														98.0175	249.762	7.68969	107.233	7.31826			426.545	20.4408
KRB20	2 Ma granite	Akita Univ.	granite	Our data																								8.995	2.14485	1.77253	7.65041	18.7493	37.621	3.09748	3.48837	27.4226	113.274	17.3652	1.4853	0.957504	109.222	290.147	22.6361	229.085	10.5793	0.671531	1.96498	558.454	32.4411
KRB22	Kurobegawa Granite	Akita Univ.	granite	Our data																								9.04024	1.90853	1.95197	7.55691	18.6637	108.364	3.05203	7.60915	30.5316	36.5928	16.0553	1.49297	2.77862	106.746	329.028	16.6402	178.18	14.2597	0.150485	2.67131	604.636	30.9913
KRB23	10 Ma granite	Akita Univ.	granite	Our data																								8.2811	2.1275	1.25698	5.97223	8.31814	78.2061	1.60929	5.56568	19.2973	29.2439	13.546	0.679168	0.341372	139.4	121.289	18.7791	90.3279	13.6921	0.119888	3.47104	521.551	29.203
KRB26	Kurobegawa Granite	Akita Univ.	granite	Our data																								8.44453	1.14906	0.986964	7.18792	11.2881	3.0046	2.15806	1.10264	1.97365	38.4448	14.4972	1.07016	0.368519	139.728	146.63	9.98073	109.015	8.76974	0.0324376	1.51371	681.336	22.1654
KRB27	Kurobegawa Granite	Akita Univ.	granite	Our data																								6.58015	1.02998	1.35483	6.30911	7.08007	1.12229	1.37945	0.642224	1.69304	28.3691	12.2577	0.835125	44.3563	148.789	124.009	21.6144	98.2383	4.95909	0.0615025	1.30917	494.938	27.7523
KRB30	Kurobegawa Granite	Akita Univ.	granite	Our data																								6.33219	1.98492	0.56849	13.0877	12.8413	1.69765	0.928111	0.67931	12.3921	47.1253	17.6117	1.47381	0.60023	89.2822	179.71	27.4775	249.401	11.3181	0.186468	1.60319	675.4	31.3464
[truncated: 33 more columns]

## Sheet: Table S5
Table S5
Zircon trace element analytical results at CRIEPI.
		Trace elements (ppm)
Sample ID	Rock type or zircon name	Ti	Rb	Sr	Y	Zr	Nb	Ba	La	Ce	Pr	Nd	Sm	Eu	Gd	Tb	Dy	Ho	Er	Tm	Yb	Lu	Hf	Ta	Th	U	Th/U	ThO248/Th232
Our data
KRB03-E2	Kurobegawa Granite	10.5179	10.0874	2.87178	2732.64	457211	3.8938	14.5437	2.41866	19.2796	0.59165	3.49316	5.86207	0.150394	43.3899	16.0885	244.593	94.1643	447.959	114.264	1225.04	169.17	8346.59	2.77473	449.358	550.999	0.815534	0.0144535
KRB03-E3	Kurobegawa Granite	0.919374	0.740374	0.984493	2437.76	615470	5.38547	0.0112695	0.419818	11.8252	0.141565	2.11815	6.442	0.624522	46.4561	16.1183	245.524	98.312	453.195	114.476	1296.25	184.017	12085.9	2.29499	462.031	751.93	0.61446	0.0138676
KRB03-E4	Kurobegawa Granite	1.66375	0.26148	0.606369	1502.43	578739	4.9917	0.00833587	0.126313	9.6884	0.110162	0.942814	2.75192	0.42963	22.8453	8.48256	138.034	57.6511	281.604	74.2517	846.273	124.995	10594.1	2.12906	220.863	396.999	0.55633	0.0140283
KRB03-E8	Kurobegawa Granite	4.79605	0.518951	0.670865	1981.95	581303	6.25887	0.0879504	0.615464	16.1389	0.323921	2.50211	4.70093	0.815273	30.4981	11.5085	185.115	72.9405	345.606	93.5257	1015.17	144.265	9341.08	2.4103	296.674	415.534	0.713958	0.0132145
KRB03-E9-2	Kurobegawa Granite	-0.7183	1.46158	0.542485	1515.74	652895	5.62976	3.61183	0.509611	9.69518	0.210222	1.41375	2.55639	0.218492	21.2674	8.18197	123.454	57.8531	273.691	70.949	787.2	134.72	15119.5	2.74269	249.924	513.715	0.486502	0.00187777
KRB04-E2	Kurobegawa Granite	2.52717	-0.154214	0.538301	1206.82	585631	2.35267	0.155331	1.28393	7.52092	0.219997	1.84017	3.71398	0.593037	24.2016	7.35449	103.487	42.1999	210.133	54.1494	628.051	97.9672	9383.87	0.911628	122.511	200.81	0.610088	0.0116534
KRB04-E3-2(2)	Kurobegawa Granite	2.51454	0.335231	0.538789	1403.77	630338	4.97279	0.42616	0.750744	7.17398	0.283958	5.30077	1.50001	0.24517	16.4991	7.68642	114.833	54.3097	270.259	68.569	865.506	143.435	14536.6	2.45019	196.675	595.931	0.33003	0.00290843
KRB04-E4	Kurobegawa Granite	1.3723	0.525045	1.20362	3285.19	625124	16.3032	2.69882	10.6133	30.2381	2.06657	13.6969	7.9333	0.131529	47.7278	19.4641	299.553	115.644	556.809	141.15	1480.28	219.373	14326.6	7.1528	563.218	1284.29	0.438543	0.0122908
KRB04-E8(2)	Kurobegawa Granite	1.47548	1.23561	1.13748	6703.95	643433	11.1516	1.43815	2.1493	44.0521	1.05203	11.7631	15.4975	3.0023	109.898	42.3526	621.19	251.292	1146.91	277.026	2650.38	434.569	13716.5	9.95379	2107.67	1884.36	1.11851	0.00245385
KRB04-E10(2)	Kurobegawa Granite	3.86802	0.583504	0.633598	2233.99	645460	8.87268	0.602397	0.557121	11.1144	0.157016	1.36268	3.37142	0.564717	33.3261	14.6353	214.03	98.0024	459.883	106.723	1244.27	193.75	14921.4	3.0593	407.226	754.942	0.539414	0.00270794
KRB05-E1	Kurobegawa Granite	5.42874	0.242974	0.380919	1314.33	506459	2.42599	0.258168	1.11829	7.32423	0.36394	2.56116	3.59353	1.00067	23.5021	7.88384	107.753	42.9375	221.722	54.3989	597.985	89.9121	7887.59	0.774748	96.6801	160.372	0.602848	0.0208678
KRB05-E2	Kurobegawa Granite	6.74914	2.87474	1.05889	1352.02	523758	2.60869	7.76278	1.08089	9.00489	0.309681	2.62367	3.92122	0.748195	21.8712	7.43942	106.026	43.8221	221.698	57.3801	674.954	97.6023	9850.98	1.13413	127.56	231.418	0.55121	0.0181673
KRB05-E3	Kurobegawa Granite	1.03062	0.258651	0.707906	2526.13	539278	3.13647	0.0469452	0.308871	18.3187	0.110297	2.19074	6.57182	0.675261	47.8913	16.4844	216.756	86.7881	442.065	106.345	1141.79	177.392	10978.6	1.77009	347.883	538.087	0.646519	0.0167835
KRB05-E4	Kurobegawa Granite	1.43317	0.865283	1.16771	2177.45	565301	3.08118	0.555736	3.17232	19.7611	1.00815	6.18721	6.03726	0.641067	39.2914	13.293	167.29	69.3231	369.355	93.0033	996.491	157.145	11006.6	1.45399	246.957	401.327	0.615351	0.014955
KRB05-E8	Kurobegawa Granite	2.92008	-1.01355	0.536568	2262.23	561007	6.49992	0.30564	1.01622	14.9509	0.283349	2.26942	4.78135	0.580227	29.6125	12.2213	188.379	75.6139	407.187	101.153	1116.63	178.596	10416.5	2.23872	240.309	413.913	0.580577	0.0111918
KRB22-E3(2)	Kurobegawa Granite	-0.108191	0.347292	1.06955	1313.53	851461	2.47979	-0.25549	6.41226	24.9347	2.11375	9.64851	2.81042	0.571176	15.9635	6.30943	88.0005	40.6649	247.216	58.1723	598.174	132.322	11969.5	1.1645	183.77	383.293	0.479451	0.00149664
KRB22-E4(2)	Kurobegawa Granite	6.96821	0.40696	2.41312	1456.08	802352	3.86117	-0.325681	3.57575	20.4131	1.05781	7.0667	3.35136	0.498094	17.1221	6.55216	98.8253	44.378	282.327	67.5734	679.551	148.117	11621.7	2.12143	210.07	351.548	0.597557	0.00151126
KRB22-E8(2)	Kurobegawa Granite	1.2231	0.171184	0.593717	698.291	822867	1.42307	-0.107678	2.26581	11.0543	0.789332	2.71472	2.20845	0.516962	10.9099	3.08597	51.6969	21.9723	130.441	31.9744	350.732	69.2099	12304.8	0.511196	84.8786	158.201	0.536524	0.00165896
KRB22-E10	Kurobegawa Granite	1.46875	0.462085	0.967156	2564.82	848574	3.11758	-0.345364	1.57057	22.1629	0.557618	5.3725	7.64909	1.13086	45.7557	15.871	197.548	80.5585	465.461	98.1788	919.707	197.139	12795	1.50442	418.52	490.409	0.853411	0.00183999
KRB32-E1(2)	Kurobegawa Granite	2.53491	0.247135	9.77789	2318.54	837527	2.66517	-0.0932633	43.1252	129.983	12.6999	64.8129	14.9676	1.0408	46.8374	13.413	176.895	74.364	420.318	89.612	821.377	169.642	12610.8	1.27307	358.405	478.728	0.748661	0.00154518
KRB32-E2	Kurobegawa Granite	3.18476	0.384136	3.62971	2817.28	876984	3.64645	-0.0945254	11.1941	41.8884	3.66876	26.5595	9.96663	1.17247	59.2879	19.626	230.905	96.7232	504.516	106.193	923.405	185.011	12845.6	1.19713	306.209	375.833	0.814747	0.00121322
KRB32-E4(2)	Kurobegawa Granite	4.15023	0.0501565	2.74232	980.164	845425	2.6038	-0.108216	10.4176	29.5366	2.90488	15.4307	3.74246	0.405246	14.0194	4.58747	69.9924	30.7795	188.389	45.8702	491.78	99.0116	13296	1.19262	129.904	253.934	0.511565	0.00217427
KRB32-E5(2)	Kurobegawa Granite	1.71243	-0.134873	0.803519	744.963	522697	1.76795	0.112679	-0.0432855	6.42179	0.0481059	0.787301	1.63878	0.563139	8.37755	3.25701	45.5648	20.4237	108.832	27.9101	342.85	70.6415	11004.4	0.871041	122.447	165.875	0.738185	0.00199053
KRB32-E7(2)	Kurobegawa Granite	5.62205	0.262757	0.176062	1332.62	510724	1.7078	-0.132726	-2.36704e-05	9.58417	0.0804195	1.57316	2.68577	0.451004	16.6073	5.68094	82.2827	34.725	184.525	45.564	516.111	111.085	12071.5	1.41274	227.271	463.959	0.489853	0.00243723
KRB32-E9(2)	Kurobegawa Granite	1.92053	0.112905	13.2233	2032.63	494143	2.54602	0.0666513	33.4487	103.211	9.79951	45.4168	12.7915	1.09431	34.8931	9.79903	132.219	56.6178	304.843	66.1555	732.957	154.292	11611.3	0.951564	314.646	428.385	0.734493	0.0017883
KRB32-E10(2)	Kurobegawa Granite	3.59892	0.459417	1.42451	2281.46	519611	2.74513	-0.100947	4.11927	25.0826	1.22711	6.68126	5.08167	0.874981	30.8577	12.1614	157.352	65.8748	341.389	80.1647	808.312	170.649	11654.9	1.49211	389.177	522.132	0.745361	0.00206213
KRB29-E1-3(2)	Jiigatake Volcanics	0.970697	0.603112	1.31972	1697.47	826841	5.42914	-0.0616263	0.111673	7.28934	0.0855735	0.723333	1.02581	0.253465	17.7411	7.49044	111.088	50.9529	311.984	71.2015	731.229	159.029	14039.4	2.13919	268.645	639.411	0.420144	0.00150136
KRB29-E5-2	Jiigatake Volcanics	19.8618	0.684134	2.24838	5092.35	844283	7.02587	0.583681	1.69907	42.7808	1.38306	8.53004	13.8049	1.69594	89.4814	28.4	404.75	165.049	912.942	195.318	1939.94	368.987	13229.6	3.48396	1183.79	1292.01	0.916239	0.00175608
KRB37-E6	Jiigatake Volcanics	10.2995	0.59952	0.212166	1433.96	516968	1.76879	-0.417622	-0.0125465	14.9979	0.100119	2.17652	5.61408	0.796837	24.7729	7.65346	105.991	40.5437	213.566	46.6581	520.517	104.332	11257.2	0.932195	207.034	199.278	1.03892	0.000945404
KRG40-E1(2)	Jiigatake Volcanics	8.71453	0.58235	0.208807	1388.91	515226	3.62853	0.299264	0.0537137	6.46003	0.054678	1.19644	1.88751	0.438389	15.222	6.45486	87.0648	41.6138	214.039	47.8673	516.64	103.565	11245.4	1.22609	100.204	254.114	0.394325	0.00142972
KRG40-E6	Jiigatake Volcanics	19.2931	5.13142	2.02262	5112.06	508521	6.40243	29.2872	0.750462	19.0474	0.98295	15.4835	24.5096	5.95002	130.759	38.7451	502.743	183.48	831.062	158.596	1415.23	285.569	8165.09	2.13845	474.957	499.74	0.95041	0.00165143
KRG40-E8	Jiigatake Volcanics	12.1952	0.586418	1.13771	4989.62	560543	4.96858	-0.104443	1.23265	16.0319	0.920359	11.8899	23.833	4.86645	119.063	34.1793	438.904	158.742	712.706	138.346	1246.9	251.236	9617.31	1.32248	429.477	424.469	1.0118	0.0016006
KRG40-E9	Jiigatake Volcanics	4.1809	0.331956	1.12806	2276.07	552178	3.47925	0.0931358	2.41267	15.739	1.13563	7.12413	4.97295	1.78985	43.3632	14.0094	193.74	74.4771	337.261	69.2162	626.601	120.116	11136	1.03217	173.751	213.772	0.812787	0.000656485
KRG40-E10	Jiigatake Volcanics	4.01887	0.112213	0.0316627	2243.59	506035	2.4762	0.280329	0.189714	9.21517	0.158485	2.44215	7.24286	1.64483	47.1828	14.3831	190.235	73.9013	336.808	67.7812	666.325	121.911	10631.1	0.74687	163.996	219.898	0.745785	0.00293653
KRB20-E1	2 Ma granite	1.13484	0.975225	1.37129	6136.28	616585	18.6343	0.104519	0.158437	19.8731	0.0606448	1.67529	8.24792	0.880475	81.5614	33.7357	482.2	198.851	990.068	256.487	2747.46	403.326	13619.6	12.1853	1448.98	3075.59	0.471123	0.0112046
KRB20-E5	2 Ma granite	2.80861	0.436737	0.613088	2512.6	603637	3.56723	0.212364	0.0623721	12.4093	0.138104	3.65017	9.36411	0.973061	45.0694	17.5579	216.581	84.4833	381.631	96.6858	1038.19	142.522	9513.78	1.06242	228.092	348.506	0.654485	0.0114206
KRB20-E6(2)	2 Ma granite	1.86861	0.102064	1.38728	1153.01	648874	2.70411	-0.496925	3.52371	14.894	2.41249	7.4279	2.55583	0.528236	14.3466	6.89628	99.5723	44.2437	235.342	57.589	731.378	129.335	13785.1	1.31476	174.057	455.88	0.381804	0.00131403
KRB20-E7	2 Ma granite	2.41139	-0.368289	0.669685	1279.73	584192	2.90383	0.0870639	0.00772097	7.78568	0.0044918	0.668186	2.94144	0.440273	19.3759	7.40687	109.486	46.299	247.029	64.8907	799.943	114.223	11163	1.81648	160.482	331.957	0.483443	0.0112013
KRB20-E8(2)	2 Ma granite	3.45959	0.32715	0.554306	1777.22	615074	2.40786	-0.174628	0.338486	12.426	0.202062	3.00771	6.5486	0.964405	36.5704	13.3578	172.136	65.854	295.451	70.8435	793.992	114.784	9909.37	1.15632	178.756	256.281	0.697499	0.00915005
KRB19-E1(2)	65 Ma granite	3.60309	0.883239	0.912423	4897.71	563895	15.1787	-0.104471	0.728269	18.5213	0.3771	3.47	10.0509	0.135351	86.4108	30.8012	428.009	161.157	802.382	187.216	1891.21	268.694	15061.3	7.42387	949.449	1702.81	0.557578	0.0114789
KRB19-E2	65 Ma granite	4.69508	0.5169	0.640731	2680.08	537874	10.8178	0.365898	-0.0703096	9.2999	0.0476691	0.415223	5.32022	0.0712871	40.1257	15.2253	221.817	85.1588	441.076	103.021	1142.5	159.986	14235.4	6.0441	462.51	1069.99	0.432255	0.012026
KRB19-E4	65 Ma granite	14.6374	15.5798	0.931693	2662.08	528235	12.0157	1.82157	0.235858	12.7918	0.0848061	1.06706	5.30122	0.491099	46.5993	16.5283	230.374	92.5943	477.174	114.508	1165.14	163.855	12484.3	7.37972	493.194	1046.21	0.47141	0.0123524
KRB19-E5	65 Ma granite	2.85086	0.240419	0.822148	4460.51	578708	17.9113	0.394887	0.0975245	43.6394	0.337274	8.98302	18.223	1.03341	101.368	34.6461	439.177	151.156	721.616	171.809	1690.96	227.284	13489.5	7.61907	1500.31	1374.36	1.09164	0.0118675
KRB19-E6(2)	65 Ma granite	2.33791	0.431903	0.651706	1878.4	657926	4.68035	0.176898	-0.0234322	6.73146	0.0271558	1.28874	5.0708	0.506401	29.8618	11.9052	179.238	85.6675	394.347	89.4109	972.385	161.874	15024.6	2.53093	439.574	785.928	0.559305	0.00190798
KRB19-E7(2)	65 Ma granite	0.131685	0.281263	0.345303	1602.79	608236	7.31813	-0.512531	0.071788	7.75002	0.0275468	1.15427	3.03599	0.271003	26.1608	9.76556	148.693	62.909	295.206	68.9297	976.84	132.529	15328	4.14996	259.987	710.251	0.366049	0.00193313
KRB19-E8(2)	65 Ma granite	0.154195	0.498331	0.464694	4089.11	647757	16.9507	0.0473618	0.0396304	22.2671	0.134066	2.11378	10.1525	0.912285	76.5394	29.1037	406.94	175.121	776.704	169.43	1762.54	294.082	14879.3	6.95838	2434.18	2193.06	1.10995	0.0018805
KRB19-E9(2)	65 Ma granite	0.84887	0.655843	0.419731	2063.73	669750	2.45962	3.4427	0.010413	10.7377	0.115938	3.16679	7.72383	0.739625	43.6692	16.2221	196.511	83.0213	367.628	80.0775	852.99	136.223	12956.8	0.835219	272.614	325.521	0.83747	0.00134454
KRB19-E10(2)	65 Ma granite	1.86599	0.17376	0.571329	1087.73	684779	2.68497	0.374633	0.00706978	8.13595	0.102299	1.29609	3.9317	0.708123	22.8804	7.79143	112.106	45.2283	197.842	47.8305	536.169	82.7141	14448.3	1.52968	135.525	209.859	0.645789	0.00289114
Q3-2-E36	91500	3.77983	-0.230605	0.110217	120.518	445031	1.44035	0.0197481	0.00412335	1.97997	0.0104829	0.112271	0.2881	0.14967	1.48793	0.82873	8.35338	3.66937	18.6369	5.72647	77.5322	10.6185	4108.35	0.510121	22.7317	56.9224	0.399345	0.0166268
Q3-2-E37(2)	91500	5.34541	0.018649	0.209633	169.855	596853	1.37651	0.27721	0.0195724	2.58395	0.0193749	0.303006	0.54565	0.404973	2.59678	1.02297	13.2785	5.19939	27.2097	8.04834	105.697	13.3664	5046.77	0.652978	31.7579	79.6688	0.398624	0.011361
Q3-2-E38	91500	6.63278	-0.119703	0.0653808	157.319	608844	1.5985	-0.0454361	0.0724006	3.05686	0.0165064	0.135278	0.415622	0.356609	2.26709	0.917286	13.774	5.67214	28.3451	7.92756	118.607	13.4777	5307.33	0.634555	36.8689	89.4828	0.412023	0.0286803
Q3-2-E39	91500	5.24183	-0.0304376	0.155949	152.933	553183	1.41282	-0.0187463	0.0472907	2.26796	0.0149833	0.472629	0.973852	0.441664	1.77381	1.26501	13.6932	4.99182	28.2607	8.1346	117.052	13.9301	5857.63	0.552877	35.1017	95.2851	0.368386	0.010741
Q3-2-E40	91500	7.85355	-0.0491764	0.163462	158.968	606142	1.67534	-0.0870211	-0.00551598	2.61014	0.00744072	0.317362	0.529874	0.11505	3.28286	1.07925	12.7577	5.6872	31.4868	7.76948	118.383	14.2512	5587.97	0.669494	34.989	94.5634	0.370005	0.0111684
Q3-2-108E	91500	9.45365	0.240369	0.0298852	168.275	611750	1.5588	0.127451	0.0274513	2.77823	0.00149117	0.198137	0.229472	0.643655	2.22288	1.1446	16.0622	6.64562	32.6206	7.94974	126.355	17.5173	7104.41	0.486762	45.537	92.1472	0.494177	0.00233163
Q3-2-109E(2)	91500	9.15523	0.0800502	-0.0590598	172.597	779659	1.64545	0.0879401	-0.0120499	3.05991	-0.0171127	0.196007	0.478794	0.345572	2.73511	1.16523	15.0804	6.19508	36.1464	8.83444	112.143	16.9322	6293.55	0.575105	34.7378	79.5444	0.436709	0.00307581
Q3-2-110E(2)	91500	5.13959	-0.381856	-0.135087	189.171	508460	1.28126	-0.223401	0.019361	3.02803	0.0102112	0.214963	0.0771582	0.29569	2.99757	0.761963	13.0207	5.67601	33.4336	7.89898	106.358	16.9362	5909.35	0.382254	41.4578	103.348	0.401148	0.00191246
Q3-2-111E(2)	91500	4.3232	0.355524	0.223394	178.541	626282	1.68439	0.59774	0.0176967	3.56018	0.00884469	0.300242	0.553833	0.194117	3.89323	0.957692	11.8586	6.36167	37.3527	8.95819	128.211	19.2742	6894.06	0.347741	37.7642	102.238	0.369374	-0.000301474
Q3-2-112E(2)	91500	4.94803	-0.220726	0.114954	183.603	626300	1.59415	0.0580397	-0.00600096	3.22726	0.038278	0.216497	0.0861071	0.57544	4.08814	0.996722	13.1766	5.92073	36.5701	8.43964	132.711	18.2053	6910.83	0.518766	39.016	95.4096	0.408932	0.00147446
	Mean	6.18731	-0.0337912	0.0878728	165.178	596250	1.52676	0.0793525	0.0184329	2.81525	0.01105	0.246639	0.417846	0.352244	2.73454	1.01395	13.1055	5.6019	31.0063	7.96874	114.305	15.4509	5902.03	0.533065	35.9962	88.861	0.405872
	Difference from the reference (%)	3.12185		68.9862	17.9843	21.6628	93.2604		207.215	8.2788	-53.9581	2.76636	-16.4308	46.7683	24.2973	17.9006	9.21286	16.7063	24.0251	15.489	54.4661	18.8533	0.0343285	6.61305	19.9873	11.0763	8.2326
BST2-E11	Bishop Tuff	3.10338	0.886972	0.713316	4780.2	615665	33.3838	0.0240434	4.8957	57.4052	2.30267	19.1718	12.6859	0.121912	73.8911	29.9369	392.029	158.979	722.964	172.626	1786.06	252.235	11569.9	9.46082	1418.23	2248.32	0.630794	0.0113589
BST2-E12(2)	Bishop Tuff	2.03719	0.415704	0.732546	4003.81	567744	26.8744	0.525858	1.05376	43.0044	0.407276	4.65241	10.1639	0.154262	65.3868	27.0289	348.836	141.58	669.892	159.573	1592.09	234.486	10933.4	9.16015	1220.5	2000.01	0.610247	0.0114334
BST2-E13	Bishop Tuff	2.82286	0.251798	0.824507	4718.61	644377	35.4103	0.802903	1.65626	55.0553	0.44169	4.55082	10.9671	0.10133	71.2552	27.4009	366.279	145.678	659.094	158.13	1628.07	240.468	11833.4	11.0369	1648.3	2360.6	0.698253	0.0114845
BST2-E11	Bishop Tuff	3.10338	0.886972	0.713316	4780.2	615665	33.3838	0.0240434	4.8957	57.4052	2.30267	19.1718	12.6859	0.121912	73.8911	29.9369	392.029	158.979	722.964	172.626	1786.06	252.235	11569.9	9.46082	1418.23	2248.32	0.630794	0.0113589
BST2-E12(2)	Bishop Tuff	2.03719	0.415704	0.732546	4003.81	567744	26.8744	0.525858	1.05376	43.0044	0.407276	4.65241	10.1639	0.154262	65.3868	27.0289	348.836	141.58	669.892	159.573	1592.09	234.486	10933.4	9.16015	1220.5	2000.01	0.610247	0.0114334
BST2-E13	Bishop Tuff	2.82286	0.251798	0.824507	4718.61	644377	35.4103	0.802903	1.65626	55.0553	0.44169	4.55082	10.9671	0.10133	71.2552	27.4009	366.279	145.678	659.094	158.13	1628.07	240.468	11833.4	11.0369	1648.3	2360.6	0.698253	0.0114845
BST3-E95(2)	Bishop Tuff	-1.4553	0.62984	0.839181	4028.72	652757	31.3826	0.304436	4.72162	45.7125	0.732532	4.7573	9.10284	0.114261	67.0502	24.216	337.325	144.631	832.026	150.149	1633.62	289.364	15455.8	9.25626	1145.1	2339.17	0.489531	0.00155381
BST3-E96(2)	Bishop Tuff	4.07799	0.968378	0.503995	5883.17	623145	64.562	0.599106	8.44817	102.565	3.13433	7.27522	14.6583	0.549872	108.031	42.7157	499.556	213.682	1193.31	221.095	2350.53	429.031	16166.6	16.9245	2628.23	4237.26	0.620267	0.00148154
BST3-E99(2)	Bishop Tuff	4.40079	0.943309	0.770083	5913.61	686808	65.5623	0.721682	45.9096	226.167	6.73941	26.187	16.3955	0.188445	105.892	38.0197	468.442	200.982	1084.07	197.811	2114.67	366.53	14767.2	12.8682	2426.92	4373.23	0.554949	0.00143458
BST3-E100(2)	Bishop Tuff	-0.690663	0.341615	1.00316	4060.34	690422	36.4946	0.197532	12.1192	51.1141	1.76978	8.76671	8.01359	0.165434	65.7846	22.6532	304.725	133.925	748.315	143.176	1598.4	278.108	14901.6	7.59123	1085.68	2227.31	0.48744	0.0015512
	Mean	2.22597	0.599209	0.765715	4689.11	630871	38.9338	0.452836	8.641	73.6489	1.86793	10.3736	11.5804	0.177302	76.7824	29.6338	382.434	158.57	796.162	169.289	1770.97	281.741	12996.5	10.5956	1586	2639.48	0.603078
	Difference from the reference (%)	-62.9005			0.0310231				1563.94	25.1097	412.362	167.628	26.8638	50.1485	20.1319	6.74538	8.75317	6.34694	17.3565	12.361	38.1152	0.763364	8.12998		11.6865	-8.63283	22.6875
MAD559-1-E14(2)	MAD-559	5.06854	0.195245	0.12006	553.537	641442	5.12899	-0.18749	0.061698	11.123	0.0835118	1.10611	2.33495	0.344208	16.8185	3.96348	41.1388	13.7032	80.4212	16.5377	285.445	33.947	17671.1	1.25461	503.141	3373.94	0.149126	0.00258996
MAD559-1-E15	MAD-559	6.20368	0.140864	0.340487	526.084	614959	4.41796	-0.0249382	0.0262158	11.4754	0.0512015	1.18118	3.38175	0.230609	15.0785	3.75146	41.9343	15.4113	76.0934	15.0553	272.54	33.3296	16831.1	1.4754	516.731	3508.7	0.147271	0.00190955
MAD559-1-E16	MAD-559	4.47625	-0.105924	-0.00230426	404.596	458260	2.97194	-0.0936356	0.0136574	9.24671	0.0319295	0.727932	1.98495	0.447912	11.7426	3.37771	35.6569	13.4175	77.4288	14.5379	246.013	29.6273	15226.8	1.02503	457.264	3135.78	0.145822	0.00188923
MAD559-2-E14(2)	MAD-559	0.573288	0.0855668	0.204094	487.739	573019	4.007	-0.400488	-0.0377648	9.27494	0.0238663	1.26037	2.70343	0.506703	14.2915	3.8698	36.8088	13.5745	75.8459	15.3105	271.962	31.9649	17364.2	1.1514	483.191	3318.49	0.145605	0.0020042
MAD559-2-E15(2)	MAD-559	6.72838	-0.108316	0.164684	548.656	630754	4.4875	-0.318768	-0.0235586	9.61602	0.0660049	0.856714	3.03347	0.272678	11.4478	3.54166	37.3706	15.8074	79.9362	15.8521	258.858	32.8139	17448.5	1.13097	490.055	3317.16	0.147733	0.00158669
MAD559-2-E16(2)	MAD-559	5.76286	0.285586	0.335641	506.295	594594	4.4784	-0.278556	0.0605884	10.8144	0.0699738	0.776197	3.50744	0.376577	12.4348	4.02779	39.0985	12.3254	75.1708	14.7951	257.811	30.6185	16896.1	1.48083	500.794	3472.29	0.144226	0.00148442
	Mean	4.80217	0.0821704	0.193777	504.484	585505	4.24863	-0.217313	0.016806	10.2584	0.0544146	0.984751	2.82433	0.363115	13.6356	3.75532	38.668	14.0399	77.4827	15.3481	265.438	32.0502	16906.3	1.25304	491.863	3354.39	0.146631
	Difference from the reference (%)	23.1325		312.292	-5.17211	19.4702	-36.5876		29.2772	0.572688	-19.9785	-21.2199	12.9733	3.74704	16.5436	-10.5877	-6.82417	-4.49063	19.9423	5.1241	93.7504	-1.38406	-2.55739	-30.3868	1.83489	-14.8631	19.6117
Reference
91500 (Jochum and Stoll, 2008)		6		0.052	140	490085	0.79		0.006	2.6	0.024	0.24	0.5	0.24	2.2	0.86	12	4.8	25	6.9	74	13	5900	0.5	30	80	0.375
Bishop Tuff, F6_core (Reid et al., 2011)		6			4687.65				0.51931	58.8674	0.364573	3.87614	9.12821	0.118084	63.9151	27.7612	351.653	149.106	678.413	150.665	1282.24	279.607	12019.3		1420.04	2888.87	0.491556
MAD559 (Coble et al., 2018)		3.9		0.047	532	490085	6.7		0.013	10.2	0.068	1.25	2.5	0.35	11.7	4.2	41.5	14.7	64.6	14.6	137	32.5	17350	1.8	483	3940	0.122589

## Sheet: Table S6_Amphibole
				Major elements (wt.%)										Formula based on 23 oxygens
Sample ID	Main group	Amphibole group	Rock type	SiO2	TiO2	Al2O3	FeOT	MnO	MgO	CaO	Na2O	K2O	Sum	SiT	AlT	AlC	TiC	Fe3+C	MgC	Fe2+C	MnC	Fe2+B	MnB	CaB	NaB	NaA	KA	A-vacancy
KRW-1	Microgranular Mafic Enclave	Amp-1	tonalite	39.1037	2.54798	12.9271	15.2775	0.322397	12.3239	11.5543	2.29838	0.644795	97	5.83005	2.16995	0.101535	0.285747	0.874317	2.73913	0.999266	-	0.031327	0.0407129	1.84575	0.0822119	0.582175	0.122641	0.295184
KRW-1	Microgranular Mafic Enclave	Amp-1	tonalite	40.1704	2.1048	11.6996	16.413	0.559788	11.4645	11.4756	2.35111	0.761311	97	6.04622	1.95378	0.121625	0.238298	0.682462	2.57242	1.38355	0.00163816	-	0.0697272	1.85067	0.0796006	0.606512	0.146185	0.247304
KRW-1	Microgranular Mafic Enclave	Amp-1	tonalite	39.6034	2.19413	12.2151	15.3152	0.338397	12.2369	11.9749	2.35787	0.764123	97	5.93498	2.06502	0.0924053	0.247331	0.729286	2.73381	1.19017	0.00700125	-	0.0359523	1.92279	0.0412553	0.643838	0.146087	0.210075
KRW-1	Microgranular Mafic Enclave	Amp-1	tonalite	39.0936	2.59675	12.5893	14.7697	0.394443	12.4249	11.9319	2.46527	0.734101	97	5.85328	2.14672	0.074797	0.292452	0.722864	2.77331	1.12654	0.0100334	-	0.0399888	1.91415	0.0458588	0.669792	0.14022	0.189988
KRW-1	Microgranular Mafic Enclave	Amp-1	tonalite	39.0427	2.38329	11.9056	17.9722	0.671655	10.3132	11.7431	2.2208	0.747487	97	5.93149	2.06851	0.0632164	0.272354	0.756068	2.33575	1.52739	0.0452165	-	0.0412119	1.91154	0.0472526	0.606897	0.144874	0.248229
KRW-1	Microgranular Mafic Enclave	Amp-1	tonalite	39.4019	2.3108	12.1022	16.6163	0.419169	11.2101	11.9409	2.23557	0.763102	97	5.94557	2.05443	0.0978321	0.262284	0.70528	2.52172	1.39163	0.0212607	-	0.032313	1.93059	0.0370998	0.616947	0.1469	0.236153
KRW-1	Microgranular Mafic Enclave	Amp-1	tonalite	39.1572	2.1607	12.4791	16.6462	0.584271	10.9358	11.8839	2.30401	0.848846	97	5.92057	2.07943	0.144348	0.245741	0.684343	2.46498	1.42058	0.0400134	-	0.0348126	1.92523	0.0399544	0.635477	0.163735	0.200788
KRW-1	Microgranular Mafic Enclave	Amp-1	tonalite	39.132	2.24317	12.8266	15.7022	0.474328	11.9867	11.6803	2.15424	0.800428	97	5.85148	2.14852	0.111953	0.252306	0.891929	2.67203	1.07171	6.48103e-05	-	0.0600107	1.87138	0.0686097	0.555946	0.152692	0.291362
KRW-1	Microgranular Mafic Enclave	Amp-1	tonalite	39.1749	2.451	12.6772	15.2312	0.535513	12.2138	11.6268	2.33772	0.751778	97	5.85833	2.14167	0.0926572	0.275703	0.822548	2.72288	1.08234	0.00386652	-	0.0639636	1.86295	0.073085	0.604718	0.143423	0.251859
KRW-1	Microgranular Mafic Enclave	Amp-1	tonalite	39.6333	2.32719	12.4997	14.6237	0.284547	12.6725	11.9205	2.36784	0.670718	97	5.90998	2.09002	0.10674	0.261029	0.750986	2.81708	1.06417	-	0.00853607	0.035939	1.90456	0.0509686	0.633608	0.127593	0.238799
KRW-1	Microgranular Mafic Enclave	Amp-1	tonalite	39.6291	2.48085	12.2754	14.6703	b.d.l.	13.403	11.6202	2.20162	0.719553	97	5.88287	2.11713	0.0305173	0.277017	0.87622	2.96611	0.850132	-	0.0949495	-	1.84826	0.0567867	0.57688	0.136269	0.286851
KRW-1	Microgranular Mafic Enclave	Amp-1	tonalite	38.6933	2.68763	12.4356	16.4137	0.469269	11.3051	11.9984	2.29302	0.703903	97	5.83794	2.16206	0.0492324	0.305017	0.761083	2.54278	1.31001	0.0318763	-	0.0280933	1.93963	0.0322758	0.638497	0.135487	0.226016
KRW-1	Microgranular Mafic Enclave	Amp-1	tonalite	38.5929	2.44846	13.3101	15.7909	0.291227	11.7138	11.7785	2.30824	0.765818	97	5.78658	2.21342	0.138663	0.276146	0.819978	2.61832	1.14689	-	0.0132473	0.0369855	1.89225	0.0575165	0.61351	0.146488	0.240002
KRW-1	Microgranular Mafic Enclave	Amp-1	tonalite	39.6837	2.14676	12.4428	15.8193	0.281371	11.9635	11.6092	2.33434	0.719059	97	5.94092	2.05908	0.136328	0.241744	0.77139	2.66999	1.18055	-	0.0286587	0.0356785	1.86216	0.0735077	0.604054	0.13733	0.258615
KRW-1	Microgranular Mafic Enclave	Amp-1	tonalite	39.872	2.67467	12.4566	13.0498	b.d.l.	14.0312	11.8635	2.28641	0.765733	97	5.88956	2.11044	0.0581084	0.297178	0.789502	3.08973	0.765477	-	0.0571014	-	1.87759	0.0653124	0.589494	0.144295	0.26621
KRW-1	Microgranular Mafic Enclave	Amp-1	tonalite	39.9691	2.56331	12.573	12.979	b.d.l.	13.8141	12.0047	2.29654	0.800311	97	5.91404	2.08596	0.106605	0.285294	0.702247	3.04713	0.858721	-	0.0451118	-	1.90319	0.0516933	0.607144	0.15107	0.241786
KRW-1	Microgranular Mafic Enclave	Amp-1	tonalite	39.8269	2.63776	12.4615	13.3842	b.d.l.	13.7315	11.9405	2.27954	0.738138	97	5.89512	2.10488	0.0690238	0.293686	0.768399	3.03002	0.838869	-	0.0495541	-	1.8937	0.0567452	0.597451	0.139385	0.263164
KRW-1	Microgranular Mafic Enclave	Amp-1	tonalite	38.2745	2.38668	12.864	17.9658	0.481716	10.0941	11.8896	2.35384	0.689729	97	5.81831	2.18169	0.123032	0.272906	0.75316	2.28753	1.53087	0.0324957	-	0.0295289	1.93655	0.0339177	0.659841	0.13376	0.206399
KRW-7	Microgranular Mafic Enclave	Amp-1	tonalite	39.9934	2.53943	12.1955	13.5123	b.d.l.	14.0557	11.8298	2.17367	0.700172	97	5.90625	2.09375	0.0289047	0.282092	0.853973	3.09447	0.740559	-	0.0743299	-	1.87186	0.0538075	0.56858	0.131914	0.299506
KRW-7	Microgranular Mafic Enclave	Amp-1	tonalite	39.714	2.63325	12.5617	13.3609	0.245907	13.6991	11.8035	2.23365	0.747967	97	5.87381	2.12619	0.0634985	0.292955	0.83325	3.0205	0.789798	-	0.0296067	0.0308059	1.87052	0.0690649	0.571462	0.14113	0.287408
KRW-7	Microgranular Mafic Enclave	Amp-1	tonalite	39.6164	2.77613	12.6262	13.4796	b.d.l.	13.6442	11.8654	2.28259	0.709455	97	5.86398	2.13602	0.066635	0.309093	0.788303	3.01075	0.825216	-	0.0551272	-	1.8818	0.0630734	0.592001	0.133969	0.27403
KRW-7	Microgranular Mafic Enclave	Amp-1	tonalite	39.9871	1.73621	11.5675	17.9589	0.585972	11.0684	11.3288	2.0726	0.694485	97	6.0164	1.9836	0.0676141	0.196495	0.970109	2.48262	1.28316	-	0.00650408	0.0746756	1.82631	0.0925135	0.512099	0.133303	0.354598
KRW-7	Microgranular Mafic Enclave	Amp-1	tonalite	39.3495	2.06872	12.8501	17.0423	0.580117	10.7814	11.3178	2.33142	0.678628	97	5.92562	2.07438	0.206265	0.23433	0.7736	2.42037	1.36543	-	0.00727315	0.0739941	1.82612	0.092612	0.588093	0.130373	0.281534
KRW-7	Microgranular Mafic Enclave	Amp-1	tonalite	39.331	2.454	11.9577	17.2226	0.446182	10.9872	11.2326	2.65478	0.713891	97	5.95366	2.04634	0.0869518	0.279419	0.67332	2.47941	1.4809	-	0.0260851	0.0572068	1.82182	0.0948901	0.684263	0.137861	0.177876
KRW-7	Microgranular Mafic Enclave	Amp-1	tonalite	39.0044	2.33226	12.4387	17.2699	0.455347	11.2726	11.2171	2.31005	0.699679	97	5.86514	2.13486	0.0695691	0.2638	0.935172	2.52697	1.20449	-	0.0321545	0.0579954	1.80725	0.102596	0.570894	0.134222	0.294883
KRW-7	Microgranular Mafic Enclave	Amp-1	tonalite	38.5048	2.50438	12.6784	17.553	0.346588	11.0014	11.2585	2.41494	0.737898	97	5.81048	2.18952	0.0653205	0.284268	0.898403	2.47488	1.27713	-	0.039689	0.0442992	1.82034	0.0956732	0.610883	0.142054	0.247063
KRW-7	Microgranular Mafic Enclave	Amp-1	tonalite	38.4388	2.53492	12.5961	18.0361	0.358927	10.8912	11.1155	2.32181	0.706637	97	5.80572	2.19428	0.0479336	0.287993	0.931904	2.45229	1.27988	-	0.0664424	0.0459175	1.79883	0.0888113	0.591107	0.136158	0.272735
KRW-7	Microgranular Mafic Enclave	Amp-1	tonalite	38.5236	2.46507	12.5907	17.6866	0.353732	11.2199	11.1536	2.36558	0.64114	97	5.80659	2.19341	0.043237	0.279483	0.93701	2.52113	1.21914	-	0.0733469	0.0451601	1.80129	0.0802025	0.611113	0.123284	0.265602
KRW-7	Microgranular Mafic Enclave	Amp-1	tonalite	39.1751	2.38593	12.5756	16.764	0.583459	11.6171	10.919	2.313	0.66681	97	5.86421	2.13579	0.0828354	0.268651	0.981287	2.59243	1.0748	-	0.0425978	0.0739768	1.75129	0.132139	0.539164	0.127339	0.333496
KRW-7	Microgranular Mafic Enclave	Amp-1	tonalite	39.6289	2.52147	12.4236	14.2101	0.265418	13.2505	11.5457	2.45001	0.704378	97	5.88645	2.11355	0.061375	0.281726	0.822784	2.93416	0.899956	-	0.0425078	0.0333932	1.83753	0.0865672	0.619025	0.133478	0.247497
KRW-7	Microgranular Mafic Enclave	Amp-1	tonalite	40.0417	1.89583	11.7917	16.9583	0.635417	10.8333	11.7188	2.33333	0.791667	97	6.05799	1.94201	0.160537	0.215749	0.619905	2.44337	1.52579	0.0346515	-	0.0467741	1.89964	0.0535846	0.630858	0.152799	0.216343
KRW-7	Microgranular Mafic Enclave	Amp-1	tonalite	39.6933	2.50119	12.4639	14.0508	b.d.l.	14.0823	11.413	2.13337	0.66208	97	5.86016	2.13984	0.0288709	0.277761	0.927575	3.0994	0.666392	-	0.140885	-	1.80537	0.053745	0.55692	0.124699	0.318381
KRW-7	Microgranular Mafic Enclave	Amp-1	tonalite	39.7897	2.27644	12.6861	13.9686	b.d.l.	13.477	11.8525	2.28713	0.662627	97	5.88831	2.11169	0.100905	0.253401	0.851433	2.97319	0.821068	-	0.0562845	-	1.87933	0.0643861	0.591843	0.125098	0.283059
KRW-7	Microgranular Mafic Enclave	Amp-1	tonalite	40.0502	2.60719	12.1774	13.6328	b.d.l.	13.6956	11.7795	2.35589	0.701533	97	5.93202	2.06798	0.0577338	0.29047	0.759547	3.02405	0.868196	-	0.0609484	-	1.86938	0.0696718	0.606875	0.132558	0.260567
KRW-7	Microgranular Mafic Enclave	Amp-1	tonalite	40.1963	2.5397	11.8729	13.5346	0.282189	13.3988	11.8311	2.35158	0.700248	97	5.98695	2.01305	0.071097	0.284534	0.505508	2.97505	1.16381	-	0.0165936	0.0355997	1.88806	0.0597433	0.61934	0.133055	0.247605
KRW-7	Microgranular Mafic Enclave	Amp-1	tonalite	40.7043	2.2433	10.5872	16.7385	0.385726	12.4346	11.0643	2.28391	0.558288	97	6.127	1.873	0.00520278	0.253996	0.605536	2.7903	1.34497	-	0.156631	0.0491783	1.78445	0.00974254	0.656804	0.107208	0.235988
KRW-7	Microgranular Mafic Enclave	Amp-1	tonalite	39.5406	2.42227	11.8334	18.0181	0.63535	10.2649	11.5157	2.09467	0.675059	97	5.98992	2.01008	0.102636	0.276015	0.749321	2.31815	1.53341	0.020463	-	0.0610593	1.86914	0.0697974	0.545432	0.130461	0.324107
KRW-5	Microgranular Mafic Enclave	Amp-1	tonalite	39.331	2.42596	12.4354	15.8738	0.515754	11.9006	11.5663	2.27314	0.678121	97	5.88956	2.11044	0.0841899	0.273251	0.844085	2.65659	1.14188	-	0.0019384	0.0654148	1.85573	0.0769182	0.583042	0.129543	0.287415
KRW-5	Microgranular Mafic Enclave	Amp-1	tonalite	39.8104	2.36772	11.8961	15.4909	0.460125	12.6247	11.4168	2.34855	0.584742	97	5.94367	2.05633	0.0369122	0.265902	0.83356	2.80989	1.05374	-	0.0469088	0.0581862	1.82633	0.0685776	0.611257	0.111374	0.277369
KRW-5	Microgranular Mafic Enclave	Amp-1	tonalite	38.6546	2.56879	12.5795	17.3204	0.566644	10.7473	11.5501	2.35157	0.661085	97	5.8431	2.1569	0.0841927	0.29208	0.809817	2.42189	1.3798	0.0122163	-	0.0603339	1.87069	0.0689758	0.620224	0.127485	0.252291
KRW-5	Microgranular Mafic Enclave	Amp-1	tonalite	40.1851	2.31897	11.8456	14.7913	0.282037	12.9215	11.5949	2.41299	0.647642	97	5.98456	2.01544	0.063669	0.259773	0.772204	2.86873	1.03562	-	0.0343962	0.0355762	1.85015	0.0798776	0.616855	0.123045	0.2601
KRW-5	Microgranular Mafic Enclave	Amp-1	tonalite	39.4904	2.00566	12.4034	16.837	0.633366	11.1367	11.3161	2.40679	0.770595	97	5.94882	2.05118	0.150916	0.227263	0.779556	2.50096	1.34131	-	0.00029095	0.0808129	1.82647	0.0924281	0.610519	0.14809	0.241391
KRW-1	Microgranular Mafic Enclave	Amp-2	tonalite	39.1796	1.90886	11.2186	20.6029	0.991755	8.81915	11.5598	1.93019	0.789138	97	6.00979	1.99021	0.037901	0.220245	0.890278	2.01668	1.75271	0.0821841	-	0.0466674	1.89987	0.0534631	0.520578	0.154423	0.324998
KRW-1	Microgranular Mafic Enclave	Amp-2	tonalite	39.7356	1.94649	10.9882	19.0358	0.952314	9.87895	11.4592	2.20811	0.795339	97	6.06183	1.93817	0.0374631	0.223361	0.781522	2.2467	1.64712	0.0638284	-	0.059224	1.87306	0.0677184	0.585397	0.154788	0.259815
KRW-1	Microgranular Mafic Enclave	Amp-2	tonalite	38.5447	2.09056	11.3172	21.5589	0.844265	8.46275	11.3574	2.02021	0.804062	97	5.95239	2.04761	0.012163	0.24284	0.831954	1.94827	1.95238	0.0123916	-	0.0980395	1.87922	0.0227364	0.58214	0.158408	0.259452
KRW-1	Microgranular Mafic Enclave	Amp-2	tonalite	38.6725	2.40881	11.8821	19.6044	0.789441	9.41256	11.3052	2.1659	0.759078	97	5.90592	2.09408	0.044532	0.276706	0.867012	2.14291	1.63684	0.0320037	-	0.0701116	1.84985	0.0800347	0.561276	0.147888	0.290837
KRW-1	Microgranular Mafic Enclave	Amp-2	tonalite	38.4752	2.27344	12.2657	18.7288	0.60625	10.3171	11.4646	2.176	0.692857	97	5.83768	2.16232	0.0310279	0.259462	0.953594	2.3336	1.42232	-	0.000587318	0.0779107	1.86377	0.0577296	0.582393	0.134111	0.283496
KRW-1	Microgranular Mafic Enclave	Amp-2	tonalite	37.9935	2.19173	12.6078	19.7788	0.776681	9.14994	11.597	2.09597	0.808599	97	5.8084	2.1916	0.0800402	0.252038	0.935706	2.08533	1.59309	0.0537884	-	0.0467832	1.89962	0.0535949	0.56767	0.157703	0.274626
KRW-1	Microgranular Mafic Enclave	Amp-2	tonalite	39.1071	2.2043	11.7453	18.5994	0.734765	9.99062	11.9207	1.96303	0.734765	97	5.94602	2.05398	0.0507132	0.2521	0.839889	2.26451	1.52515	0.0676351	-	0.0269898	1.942	0.0310133	0.547672	0.142522	0.309807
KRW-1	Microgranular Mafic Enclave	Amp-2	tonalite	38.4386	2.35838	12.088	19.204	0.663614	9.58668	11.6796	2.20524	0.775918	97	5.87168	2.12832	0.047911	0.270983	0.828541	2.1831	1.62478	0.0446811	-	0.0411802	1.9116	0.0472164	0.605908	0.151207	0.242885
KRW-7	Microgranular Mafic Enclave	Amp-2	tonalite	37.8985	2.53217	12.7029	18.5763	0.430784	10.2653	11.4105	2.47964	0.703964	97	5.76169	2.23831	0.0377523	0.289569	0.894233	2.32653	1.45192	-	0.0157123	0.055472	1.85869	0.0701237	0.660779	0.136534	0.202687
KRW-7	Microgranular Mafic Enclave	Amp-2	tonalite	39.0479	2.23131	11.2495	20.402	0.981363	8.96656	11.3322	2.21065	0.578488	97	5.99326	2.00674	0.0282141	0.257607	0.797247	2.05164	1.82158	0.0437082	-	0.0838714	1.8636	0.0525309	0.605323	0.113271	0.281405
KRW-7	Microgranular Mafic Enclave	Amp-2	tonalite	39.2658	1.89159	11.4614	20.0143	1.03732	9.25456	11.2682	2.1255	0.68138	97	5.99606	2.00394	0.0588065	0.217276	0.91518	2.10678	1.64081	0.061147	-	0.0730222	1.84366	0.0833203	0.545979	0.13274	0.321281
KRW-7	Microgranular Mafic Enclave	Amp-2	tonalite	39.9982	2.23516	10.094	20.8615	0.949179	8.76715	11.4514	1.9596	0.683817	97	6.17039	1.82961	0.00561316	0.259366	0.60559	2.01624	2.08586	0.0273326	-	0.0966916	1.8928	0.0105099	0.575605	0.134578	0.289817
KRW-7	Microgranular Mafic Enclave	Amp-2	tonalite	38.4985	2.0245	12.5651	18.7156	0.583144	10.1005	11.3548	2.29957	0.858212	97	5.84895	2.15105	0.0988047	0.231357	0.907476	2.28764	1.47049	0.00422953	-	0.070811	1.84836	0.0808245	0.596543	0.166337	0.23712
KRW-7	Microgranular Mafic Enclave	Amp-2	tonalite	39.4018	2.16527	10.8568	21.5205	0.925068	8.4476	11.2228	1.8603	0.599769	97	6.05891	1.94109	0.0265103	0.250451	0.840145	1.93652	1.92743	0.0189384	-	0.101548	1.84907	0.0493795	0.505254	0.117659	0.377087
KRW-7	Microgranular Mafic Enclave	Amp-2	tonalite	38.9825	2.66386	11.0644	20.1572	1.11169	9.34447	10.8442	2.24435	0.587307	97	5.99984	2.00016	0.0068704	0.308399	0.617158	2.14405	1.92352	-	0.0539114	0.144924	1.78831	0.0128599	0.656878	0.115318	0.227804
KRW-7	Microgranular Mafic Enclave	Amp-2	tonalite	40.6376	1.8535	10.3338	19.1329	1.04633	10.4334	10.9815	1.97308	0.607869	97	6.17444	1.82556	0.0249121	0.211834	0.770756	2.36324	1.62926	-	0.0311774	0.134656	1.78775	0.0464211	0.534824	0.117826	0.34735
KRW-7	Microgranular Mafic Enclave	Amp-2	tonalite	39.5148	2.35611	10.8821	19.4779	0.768732	9.80383	11.3513	2.07657	0.768732	97	6.04918	1.95082	0.0125504	0.271309	0.676084	2.2374	1.80266	-	0.0149685	0.0996776	1.8619	0.0234583	0.592893	0.150132	0.256975
KRW-7	Microgranular Mafic Enclave	Amp-2	tonalite	38.5393	2.11363	11.4077	20.6326	0.80002	9.14591	11.4867	1.98524	0.888912	97	5.93159	2.06841	0.000872247	0.244697	0.814468	2.09848	1.8413	0.00017852	-	0.104114	1.89425	0.00163511	0.590777	0.174537	0.234686
KRW-7	Microgranular Mafic Enclave	Amp-2	tonalite	38.8323	2.2706	11.9181	19.1437	0.625676	9.76862	11.5044	2.19996	0.736683	97	5.91702	2.08298	0.0573094	0.260245	0.841995	2.21898	1.59752	0.023947	-	0.0568035	1.87822	0.0649747	0.584958	0.143203	0.271839
KRW-7	Microgranular Mafic Enclave	Amp-2	tonalite	38.978	2.14783	11.271	20.3328	1.06369	8.89814	11.588	1.94327	0.777309	97	5.98272	2.01728	0.0216142	0.247976	0.849823	2.03605	1.7602	0.0843337	-	0.0539524	1.90574	0.0403088	0.537997	0.152207	0.309797
KRW-1	Microgranular Mafic Enclave	Amp-3	tonalite	45.7765	0.943323	5.38607	19.5765	1.15633	11.1069	11.3097	1.25776	0.486877	97	6.98566	0.968705	-	0.0626477	0.203378	2.52678	2.2072	-	0.0878585	0.149463	1.76268	-	0.372142	0.094786	0.44652
KRW-1	Microgranular Mafic Enclave	Amp-3	tonalite	45.6618	0.921044	5.33605	18.9515	1.25142	11.5231	11.3629	1.39158	0.600681	97	6.9783	0.961106	-	0.0452819	0.110363	2.62528	2.21908	-	0.092751	0.161989	1.74526	-	0.412333	0.117112	0.355188
KRW-1	Microgranular Mafic Enclave	Amp-3	tonalite	45.5119	1.10451	5.70994	19.6446	0.986173	11.2424	11.2325	1.03548	0.532534	97	6.92803	1.0244	-	0.0789067	0.277052	2.55125	2.09279	-	0.131058	0.127152	1.74179	-	0.305613	0.103417	0.500715
KRW-1	Microgranular Mafic Enclave	Amp-3	tonalite	45.3875	1.1398	5.48468	19.4935	1.29567	11.4175	11.0668	1.17877	0.535804	97	6.94022	0.988425	-	0.0597444	0.142507	2.60267	2.19508	-	0.155262	0.16781	1.67693	-	0.34947	0.104521	0.409789
KRW-1	Microgranular Mafic Enclave	Amp-3	tonalite	44.4303	1.38812	6.36221	19.6545	1.18831	10.8841	11.2101	1.24089	0.641479	97	6.80017	1.14763	-	0.107616	0.240611	2.48339	2.16839	-	0.106772	0.154049	1.73918	-	0.36823	0.125252	0.407363
KRW-1	Microgranular Mafic Enclave	Amp-3	tonalite	44.149	1.43198	6.7303	19.2546	1.17863	11.2355	10.9932	1.3769	0.649898	97	6.7426	1.21142	-	0.118521	0.265607	2.55806	2.05781	-	0.135866	0.152465	1.71167	-	0.407712	0.126623	0.378446
KRW-1	Microgranular Mafic Enclave	Amp-3	tonalite	44.655	1.13123	6.55884	19.7908	1.22264	11.0838	10.7295	1.30263	0.525621	97	6.7981	1.17679	-	0.104431	0.386611	2.51545	1.99351	-	0.139582	0.157653	1.70276	-	0.384487	0.102083	0.466055
KRW-1	Microgranular Mafic Enclave	Amp-3	tonalite	44.0958	1.53659	6.62249	19.1208	0.941432	11.2864	11.1673	1.55823	0.670906	97	6.75139	1.19501	-	0.123369	0.150953	2.57609	2.14959	-	0.147793	0.122087	1.73012	-	0.462565	0.131044	0.304536
KRW-1	Microgranular Mafic Enclave	Amp-3	tonalite	44.6645	1.18569	5.85629	20.1877	1.22693	11.0321	11.1455	1.0929	0.608312	97	6.8562	1.05949	-	0.0525965	0.186932	2.52458	2.23589	-	0.168825	0.159525	1.67165	-	0.325271	0.119126	0.394118
KRW-1	Microgranular Mafic Enclave	Amp-3	tonalite	43.6934	1.33766	6.59844	20.4242	1.30771	10.6613	11.0706	1.32767	0.578985	97	6.72524	1.19698	-	0.0770942	0.235449	2.44632	2.24114	-	0.152504	0.170486	1.67701	-	0.396212	0.113689	0.341377
KRW-1	Microgranular Mafic Enclave	Amp-3	tonalite	42.0093	1.39575	8.63806	19.3161	1.01509	10.5511	11.5369	1.71785	0.819883	97	6.42347	1.55667	-	0.140666	0.53125	2.4051	1.92298	-	0.0158516	0.131467	1.85268	-	0.509277	0.159933	0.293354
KRW-1	Microgranular Mafic Enclave	Amp-3	tonalite	43.9933	1.30484	6.4138	20.757	1.23458	10.5993	10.6294	1.35503	0.712645	97	6.77588	1.16426	-	0.0913164	0.209091	2.43371	2.26588	-	0.198733	0.161059	1.64021	-	0.404643	0.140028	0.341396
KRW-1	Microgranular Mafic Enclave	Amp-3	tonalite	44.1238	1.28943	6.32014	20.9922	1.3578	10.3642	10.6573	1.29919	0.595871	97	6.79503	1.1471	-	0.0914891	0.238919	2.3794	2.29019	-	0.174509	0.17711	1.64838	-	0.387915	0.117066	0.384909
KRW-1	Microgranular Mafic Enclave	Amp-3	tonalite	43.9404	1.06182	6.56868	21.0593	1.3637	10.7014	10.4724	1.30124	0.530908	97	6.74919	1.18911	-	0.0609753	0.340594	2.45042	2.14801	-	0.216601	0.177416	1.60598	-	0.387517	0.104032	0.390945
KRW-1	Microgranular Mafic Enclave	Amp-3	tonalite	45.2444	1.05646	5.77817	18.9408	1.05646	12.1061	11.2114	1.06724	0.539009	97	6.88215	1.03587	-	0.0388942	0.224867	2.74521	1.99103	-	0.193594	0.136112	1.67029	-	0.314749	0.104596	0.423721
KRW-1	Microgranular Mafic Enclave	Amp-3	tonalite	44.2646	1.14875	6.71002	19.0457	1.22391	11.6271	11.1333	1.35274	0.493857	97	6.73816	1.20382	-	0.0735162	0.340861	2.63856	1.94706	-	0.13673	0.157804	1.70547	-	0.399248	0.0959062	0.394458
KRW-1	Microgranular Mafic Enclave	Amp-3	tonalite	44.8367	1.32174	5.70856	20.4187	1.32174	10.8702	10.8474	1.19641	0.478562	97	6.88921	1.03375	-	0.0757291	0.137527	2.48991	2.29683	-	0.189444	0.172016	1.63854	-	0.356417	0.093807	0.402504
KRW-1	Microgranular Mafic Enclave	Amp-3	tonalite	43.4074	1.53351	7.26699	18.9972	1.09863	11.467	11.0206	1.4534	0.755309	97	6.63438	1.30902	-	0.119695	0.276347	2.61274	1.99122	-	0.160683	0.142225	1.69709	-	0.43069	0.147273	0.314377
KRW-1	Microgranular Mafic Enclave	Amp-3	tonalite	44.9743	1.14571	5.91603	19.8729	1.05197	11.1238	11.405	1.01031	0.499946	97	6.86604	1.06445	-	0.0620649	0.278664	2.53166	2.12761	-	0.13102	0.136029	1.73295	-	0.299047	0.0973702	0.470961
KRW-1	Microgranular Mafic Enclave	Amp-3	tonalite	44.1005	1.44195	6.1046	19.7031	1.19987	11.4619	10.9567	1.34722	0.684136	97	6.79003	1.10775	-	0.0647768	0.0482613	2.63085	2.25611	-	0.232696	0.156476	1.61083	-	0.402172	0.134379	0.266758
KRW-1	Microgranular Mafic Enclave	Amp-3	tonalite	45.7301	1.13363	5.11202	19.5711	1.32613	11.5609	10.855	1.17641	0.53473	97	7.00003	0.922241	-	0.0527946	0.065818	2.63814	2.24324	-	0.196363	0.171937	1.6317	-	0.349139	0.104422	0.397802
KRW-1	Microgranular Mafic Enclave	Amp-3	tonalite	46.1929	1.10946	4.95628	18.9438	1.02651	12.09	11.2709	1.01614	0.394014	97	7.02653	0.888537	-	0.0420089	0.102963	2.74159	2.11344	-	0.193503	0.132256	1.67424	-	0.299684	0.0764606	0.461149
KRW-1	Microgranular Mafic Enclave	Amp-3	tonalite	45.2068	1.18537	5.52538	19.616	1.19493	11.739	10.9743	1.1089	0.449295	97	6.91123	0.995562	-	0.0431047	0.135161	2.67544	2.1463	-	0.226567	0.154733	1.6187	-	0.328691	0.0876284	0.404744
KRW-1	Microgranular Mafic Enclave	Amp-3	tonalite	45.1882	1.17634	5.32	20.1673	1.17634	11.2123	11.1381	1.09155	0.529881	97	6.94101	0.963083	-	0.0400028	0.0856693	2.56745	2.30688	-	0.198123	0.153043	1.64883	-	0.325077	0.103833	0.386841
KRW-1	Microgranular Mafic Enclave	Amp-3	tonalite	43.1054	1.4365	7.14117	20.3487	0.899105	10.7789	11.1613	1.45717	0.671745	97	6.63173	1.29485	-	0.0928242	0.262244	2.47219	2.17274	-	0.183203	0.117163	1.69963	-	0.434661	0.131844	0.293268
KRW-1	Microgranular Mafic Enclave	Amp-3	tonalite	44.7899	1.25459	5.49016	19.7517	1.14736	11.302	11.1304	1.587	0.546872	97	6.90655	0.99775	-	0.0498221	-	2.59805	2.35212	-	0.195029	0.149853	1.65512	-	0.474464	0.107579	0.234131
KRW-1	Microgranular Mafic Enclave	Amp-3	tonalite	45.3056	1.11698	5.45964	19.7612	1.10654	11.4308	11.055	1.2005	0.563711	97	6.93723	0.985264	-	0.0511446	0.120068	2.60928	2.2195	-	0.190979	0.143512	1.66551	-	0.356401	0.110116	0.385288
KRW-1	Microgranular Mafic Enclave	Amp-3	tonalite	44.3806	1.22497	6.00559	20.6727	1.1816	10.9055	10.6344	1.35505	0.639584	97	6.83518	1.0901	-	0.0671922	0.139899	2.50386	2.28904	-	0.233751	0.15414	1.61211	-	0.404629	0.125665	0.326944
KRW-1	Microgranular Mafic Enclave	Amp-3	tonalite	44.6006	1.23194	5.66903	19.8782	1.1693	11.4842	11.171	1.17974	0.615972	97	6.86066	1.02775	-	0.0309573	0.0626539	2.63353	2.27286	-	0.221716	0.152349	1.62594	-	0.35185	0.120878	0.312043
KRW-1	Microgranular Mafic Enclave	Amp-3	tonalite	43.5555	1.29319	6.60721	20.9301	1.16278	10.3998	11.0519	1.38013	0.619426	97	6.72157	1.20171	-	0.0733999	0.226718	2.39258	2.30731	-	0.167244	0.151989	1.68077	-	0.412944	0.121949	0.318455
KRW-1	Microgranular Mafic Enclave	Amp-3	tonalite	43.9558	1.27539	6.63806	20.2154	1.38586	10.7655	10.9664	1.25531	0.542292	97	6.73853	1.19935	-	0.0849453	0.31364	2.46033	2.14108	-	0.137074	0.179951	1.68298	-	0.373115	0.106058	0.402506
KRW-1	Microgranular Mafic Enclave	Amp-3	tonalite	42.9457	1.39386	7.20161	20.7812	1.31994	10.4328	10.8447	1.37274	0.70749	97	6.62149	1.30864	-	0.0917861	0.308881	2.398	2.20133	-	0.169417	0.172376	1.65821	-	0.410364	0.139161	0.317143
KRW-1	Microgranular Mafic Enclave	Amp-3	tonalite	43.4968	1.39673	7.4423	20.1588	1.17784	10.6006	10.4755	1.69901	0.552439	97	6.65072	1.34114	-	0.152501	0.39411	2.41631	2.03708	-	0.146583	0.15254	1.70088	-	0.503677	0.10776	0.373268
KRW-1	Microgranular Mafic Enclave	Amp-3	tonalite	44.259	1.05194	6.821	19.4886	0.819406	11.361	11.2724	1.28447	0.642237	97	6.73484	1.22329	-	0.0785281	0.40389	2.57722	1.94037	-	0.135871	0.105611	1.75852	-	0.378961	0.124676	0.417011
KRW-7	Microgranular Mafic Enclave	Amp-3	tonalite	43.6953	1.43032	6.54725	20.8001	1.12814	10.3749	11.08	1.2188	0.725234	97	6.73765	1.18984	-	0.0933836	0.219084	2.38488	2.30265	-	0.160565	0.147341	1.69209	-	0.364375	0.142663	0.354488
KRW-7	Microgranular Mafic Enclave	Amp-3	tonalite	44.7792	1.16711	5.92534	19.4618	0.977581	11.8108	11.1624	1.16711	0.548643	97	6.84206	1.06703	-	0.0432357	0.17905	2.69029	2.08742	-	0.220457	0.126517	1.65303	-	0.345754	0.106945	0.372893
KRW-7	Microgranular Mafic Enclave	Amp-3	tonalite	44.0946	1.10775	6.60548	19.3036	1.07698	11.6519	11.1185	1.39495	0.646188	97	6.73851	1.1897	-	0.0555396	0.265169	2.65451	2.02478	-	0.177139	0.139403	1.68346	-	0.413313	0.125979	0.323629
KRW-7	Microgranular Mafic Enclave	Amp-3	tonalite	44.6132	1.0811	6.19828	19.9025	1.24583	11.2331	10.9963	1.17376	0.555992	97	6.81836	1.11646	-	0.0591023	0.293564	2.55933	2.088	-	0.162285	0.161273	1.67644	-	0.347809	0.108404	0.419549
KRW-7	Microgranular Mafic Enclave	Amp-3	tonalite	44.7595	1.1314	6.28041	19.3261	1.02749	11.3948	11.4641	1.09676	0.519519	97	6.81248	1.12658	-	0.0685906	0.332821	2.58546	2.01313	-	0.114036	0.13246	1.7535	-	0.323651	0.100875	0.459447
KRW-7	Microgranular Mafic Enclave	Amp-3	tonalite	39.9536	2.02269	9.50218	22.1829	1.13359	8.12408	11.5582	1.61148	0.91132	97	6.22365	1.74448	-	0.205137	0.545965	1.88658	2.34388	0.0184372	-	0.131129	1.86887	-	0.486697	0.181101	0.271978
KRW-7	Microgranular Mafic Enclave	Amp-3	tonalite	41.4597	2.0317	9.18067	19.6216	0.858311	9.83255	11.5492	1.71662	0.749664	97	6.34581	1.65419	0.00192779	0.233912	0.535854	2.24356	1.97583	0.00891381	-	0.10236	1.89403	0.00361287	0.505812	0.146382	0.347805
KRW-7	Microgranular Mafic Enclave	Amp-3	tonalite	44.783	1.23901	5.67043	20.1925	1.23901	11.2627	10.8832	1.1832	0.546951	97	6.8806	1.0268	-	0.05059	0.110455	2.57969	2.25927	-	0.224891	0.161241	1.61387	-	0.352465	0.107207	0.362584
KRW-7	Microgranular Mafic Enclave	Amp-3	tonalite	43.2118	1.4067	7.56494	19.7043	0.833602	10.5138	11.7746	1.23998	0.750242	97	6.60074	1.36192	-	0.124288	0.458542	2.3942	2.02297	-	0.0356934	0.107854	1.85645	-	0.36724	0.146202	0.41588
KRW-7	Microgranular Mafic Enclave	Amp-3	tonalite	44.4309	1.28554	6.09836	20.4199	1.1368	10.5074	11.0918	1.32804	0.701205	97	6.83733	1.10604	-	0.0921759	0.172374	2.41051	2.32494	-	0.130685	0.148174	1.72114	-	0.396239	0.13766	0.358395
KRW-7	Microgranular Mafic Enclave	Amp-3	tonalite	42.2354	1.67358	8.88809	19.4611	0.768944	10.2677	11.4324	1.5605	0.712404	97	6.42253	1.57747	0.0154416	0.191429	0.638568	2.32762	1.82694	-	0.00942874	0.0990399	1.86269	0.0288416	0.431244	0.138203	0.430553
KRW-7	Microgranular Mafic Enclave	Amp-3	tonalite	44.7675	1.32074	5.94909	18.8579	1.14847	11.6685	11.5422	1.13699	0.608691	97	6.84033	1.07132	-	0.0634503	0.150152	2.65791	2.12849	-	0.131133	0.148635	1.72023	-	0.336833	0.118651	0.375123
KRW-7	Microgranular Mafic Enclave	Amp-3	tonalite	41.8357	1.76982	8.77909	19.738	0.879909	10.179	11.3788	1.68983	0.749923	97	6.40427	1.5839	-	0.191954	0.507476	2.32293	1.97764	-	0.0418144	0.11409	1.8441	-	0.501544	0.146454	0.329744
KRW-7	Microgranular Mafic Enclave	Amp-3	tonalite	45.7909	1.03775	5.40829	19.3481	1.14752	11.3854	11.2057	1.08765	0.588725	97	6.97752	0.971263	-	0.067725	0.205468	2.5863	2.14051	-	0.119662	0.148104	1.73223	-	0.321332	0.114445	0.466939
KRW-7	Microgranular Mafic Enclave	Amp-3	tonalite	41.0482	1.8566	8.95837	21.0212	1.05512	9.19172	11.2817	1.75515	0.831921	97	6.34675	1.63245	-	0.195136	0.473552	2.11868	2.21264	-	0.032028	0.13818	1.82979	-	0.526158	0.164097	0.270557
KRW-7	Microgranular Mafic Enclave	Amp-3	tonalite	44.7897	1.13456	5.93857	20.2075	1.18567	10.7835	11.3865	1.12434	0.449737	97	6.85869	1.07177	-	0.0611394	0.262405	2.46168	2.21477	-	0.110699	0.153785	1.73552	-	0.333815	0.0878582	0.445623
KRW-7	Microgranular Mafic Enclave	Amp-3	tonalite	44.213	1.27602	5.88761	20.2596	1.07454	11.0589	11.1036	1.48869	0.638011	97	6.82904	1.07177	-	0.0490691	0.0207074	2.54642	2.3838	-	0.212527	0.140579	1.64689	-	0.445819	0.125718	0.237767
KRW-7	Microgranular Mafic Enclave	Amp-3	tonalite	45.7502	0.916589	5.5448	19.7576	1.14291	11.5649	10.9085	0.927905	0.486584	97	6.95222	0.993048	-	0.0500361	0.317161	2.61988	2.01292	-	0.180831	0.147105	1.67206	-	0.273387	0.0943298	0.528234
KRW-7	Microgranular Mafic Enclave	Amp-3	tonalite	45.4267	1.07815	5.49078	19.3622	1.20041	11.704	11.0482	1.17818	0.511287	97	6.93557	0.988004	-	0.0473866	0.152688	2.66389	2.13604	-	0.183534	0.155234	1.66123	-	0.348761	0.0995855	0.405555
KRW-7	Microgranular Mafic Enclave	Amp-3	tonalite	44.8073	1.23258	6.02146	18.8726	1.17196	11.9823	11.2347	1.12145	0.555671	97	6.83027	1.0818	-	0.0533985	0.198336	2.72295	2.02531	-	0.182315	0.151317	1.66637	-	0.331445	0.108061	0.391916
KRW-7	Microgranular Mafic Enclave	Amp-3	tonalite	45.2646	1.04676	6.60835	18.9792	1.2688	11.3452	10.5945	1.41683	0.475801	97	6.84011	1.15989	0.0170458	0.118983	0.461689	2.55581	1.84647	-	0.0903976	0.1624	1.71538	0.0318253	0.383288	0.0917258	0.524986
KRW-7	Microgranular Mafic Enclave	Amp-3	tonalite	45.6458	1.10312	5.97615	19.2886	1.06028	11.5132	10.5065	1.38158	0.524787	97	6.92439	1.06846	-	0.118725	0.296236	2.60368	1.98136	-	0.169495	0.136235	1.69427	-	0.406352	0.101561	0.478658
KRW-7	Microgranular Mafic Enclave	Amp-3	tonalite	43.7246	1.24212	7.30657	19.6964	1.20037	10.9494	10.8555	1.40913	0.61584	97	6.66393	1.31242	-	0.118744	0.449582	2.48775	1.94393	-	0.11699	0.154954	1.72806	-	0.416388	0.119738	0.419262
KRW-7	Microgranular Mafic Enclave	Amp-3	tonalite	44.3858	1.13865	7.41196	19.9049	0.977519	10.3553	10.9568	1.16013	0.70897	97	6.71742	1.28258	0.0394599	0.129622	0.65311	2.33631	1.8415	-	0.0247216	0.125305	1.77671	0.0732646	0.267151	0.136882	0.595966
KRW-7	Microgranular Mafic Enclave	Amp-3	tonalite	42.8521	1.45172	7.73542	19.9637	1.1868	10.766	10.8932	1.52589	0.625191	97	6.5617	1.39599	-	0.124903	0.410703	2.45759	2.0068	-	0.139047	0.153925	1.70703	-	0.453015	0.122129	0.344687
KRW-7	Microgranular Mafic Enclave	Amp-3	tonalite	45.2511	1.10059	6.15907	19.3026	0.994763	11.4186	11.2493	1.03709	0.486799	97	6.8614	1.10066	-	0.0875868	0.382787	2.58111	1.94851	-	0.116457	0.127758	1.75578	-	0.304892	0.0941659	0.529122
KRW-7	Microgranular Mafic Enclave	Amp-3	tonalite	44.4335	1.24239	6.76526	19.1265	1.05446	11.7035	10.8578	1.26327	0.553331	97	6.74706	1.21072	-	0.0996838	0.372236	2.64929	1.87879	-	0.177858	0.135619	1.68652	-	0.371914	0.107189	0.440891
KRW-7	Microgranular Mafic Enclave	Amp-3	tonalite	44.3593	1.24587	6.22936	20.248	1.26681	11.0453	10.8464	1.18305	0.575823	97	6.80165	1.12571	-	0.0710559	0.241834	2.52475	2.16236	-	0.192264	0.164523	1.64321	-	0.351705	0.112637	0.396946
KRW-7	Microgranular Mafic Enclave	Amp-3	tonalite	44.9064	1.10571	6.33176	19.2978	1.28304	11.6204	10.7129	1.27261	0.469405	97	6.8242	1.13402	-	0.0846138	0.340518	2.63254	1.94233	-	0.169705	0.165147	1.66515	-	0.374958	0.0910022	0.454881
KRW-7	Microgranular Mafic Enclave	Amp-3	tonalite	46.1139	1.20628	5.21665	18.8667	1.20628	11.9676	10.846	1.07931	0.497327	97	7.00775	0.934314	-	0.0799533	0.139535	2.71122	2.06929	-	0.188962	0.155268	1.65577	-	0.318006	0.0964163	0.475352
KRW-7	Microgranular Mafic Enclave	Amp-3	tonalite	43.9275	1.22131	6.83141	20.5339	1.03265	10.4358	11.2202	1.24117	0.556045	97	6.72433	1.23247	-	0.0974338	0.396898	2.38148	2.12419	-	0.107689	0.133892	1.75842	-	0.368374	0.108588	0.441166
KRW-7	Microgranular Mafic Enclave	Amp-3	tonalite	45.4332	1.10588	5.21197	20.1209	1.32091	11.366	10.8438	1.09564	0.501742	97	6.96842	0.942144	-	0.0381456	0.098792	2.59883	2.26423	-	0.217905	0.171601	1.61049	-	0.325816	0.0981752	0.404474
KRW-7	Microgranular Mafic Enclave	Amp-3	tonalite	45.0209	1.0665	5.6535	20.0358	1.12863	11.3898	11.1827	1.02509	0.497011	97	6.88951	1.01964	-	0.0319074	0.206024	2.59838	2.16369	-	0.194459	0.146289	1.65925	-	0.304143	0.0970288	0.424514
KRW-7	Microgranular Mafic Enclave	Amp-3	tonalite	44.8102	1.31703	5.88481	20.1003	1.14978	10.9125	11.1634	1.06616	0.595797	97	6.86719	1.06289	-	0.0819012	0.198958	2.49308	2.22606	-	0.151147	0.149247	1.69961	-	0.316789	0.116483	0.433299
KRW-7	Microgranular Mafic Enclave	Amp-3	tonalite	44.758	1.03383	5.68605	20.4743	1.1462	10.9788	11.271	1.06754	0.584337	97	6.87761	1.02975	-	0.0268542	0.187808	2.51497	2.27037	-	0.172961	0.149181	1.67786	-	0.31805	0.114549	0.389583
KRW-7	Microgranular Mafic Enclave	Amp-3	tonalite	44.1318	1.19336	6.29329	20.5236	1.35097	10.3575	11.4045	1.17084	0.574164	97	6.78766	1.14078	-	0.0664979	0.272721	2.37483	2.28595	-	0.0812374	0.175995	1.74277	-	0.34915	0.112659	0.401566
KRW-7	Microgranular Mafic Enclave	Amp-3	tonalite	45.1854	0.954854	5.7401	20.4909	1.27314	10.69	11.0192	0.965829	0.680471	97	6.9152	1.03533	-	0.0604562	0.307174	2.4389	2.19347	-	0.121983	0.165032	1.71299	-	0.286583	0.132855	0.486657
KRW-7	Microgranular Mafic Enclave	Amp-3	tonalite	45.2674	1.22938	5.32364	20.2957	1.15254	11.0644	11.1742	1.00984	0.482969	97	6.94647	0.962813	-	0.0511881	0.117354	2.53114	2.30031	-	0.18699	0.149803	1.66321	-	0.300454	0.0945495	0.430957
KRW-7	Microgranular Mafic Enclave	Amp-3	tonalite	43.6089	1.43399	6.86981	20.3538	1.02269	10.5604	11.3608	1.12274	0.666972	97	6.69115	1.2423	-	0.0989464	0.326041	2.41555	2.15946	-	0.126294	0.13291	1.7408	-	0.334001	0.130555	0.40854
KRW-7	Microgranular Mafic Enclave	Amp-3	tonalite	44.632	1.0976	6.24785	20.6538	1.07649	10.7543	10.9654	1.06593	0.506583	97	6.82203	1.12552	-	0.0737396	0.364042	2.45053	2.11168	-	0.164462	0.139368	1.69617	-	0.315894	0.098782	0.485664
KRW-7	Microgranular Mafic Enclave	Amp-3	tonalite	44.7159	1.20623	6.22329	20.3885	1.07813	10.6959	11.1656	1.02476	0.501706	97	6.82972	1.12025	-	0.0885494	0.351937	2.4354	2.12411	-	0.12827	0.139476	1.73225	-	0.303464	0.0977577	0.503781
KRW-7	Microgranular Mafic Enclave	Amp-3	tonalite	44.9909	1.44064	5.44134	19.6726	1.07075	11.2428	11.4765	1.09022	0.57431	97	6.91268	0.985334	-	0.064516	0.0265178	2.57519	2.33378	-	0.167557	0.139346	1.6931	-	0.324772	0.112572	0.366436
KRW-7	Microgranular Mafic Enclave	Amp-3	tonalite	43.8377	1.59879	5.93099	20.8564	0.876755	10.5004	11.5113	1.23777	0.64983	97	6.79789	1.08395	-	0.0683269	-	2.42741	2.50426	-	0.200539	0.115157	1.6843	-	0.372144	0.128554	0.271008
KRW-7	Microgranular Mafic Enclave	Amp-3	tonalite	44.7819	1.17311	5.73953	20.3404	1.06647	10.8295	11.3918	1.07616	0.601099	97	6.8782	1.03897	-	0.0527021	0.178127	2.47965	2.28952	-	0.14512	0.138741	1.71614	-	0.320475	0.117782	0.403152
KRW-5	Microgranular Mafic Enclave	Amp-3	tonalite	44.3527	1.13019	6.10304	20.7366	1.36606	11.0267	10.5452	1.2383	0.501216	97	6.81441	1.10512	-	0.0501487	0.229765	2.52561	2.19447	-	0.24025	0.177772	1.58198	-	0.368874	0.0982413	0.378913
KRW-5	Microgranular Mafic Enclave	Amp-3	tonalite	40.1097	2.25699	9.67571	21.0922	1.13356	8.81542	11.1433	1.86227	0.910893	97	6.21924	1.76818	-	0.250656	0.479493	2.03771	2.23214	-	0.0235028	0.148873	1.82762	-	0.559855	0.180184	0.236294
KRW-5	Microgranular Mafic Enclave	Amp-3	tonalite	45.8623	0.936769	4.94023	19.9285	1.26217	11.7244	10.7876	1.11426	0.443733	97	7.01814	0.89098	-	0.0169468	0.091137	2.67466	2.21726	-	0.242016	0.163596	1.59439	-	0.330597	0.0866262	0.408414
KRW-5	Microgranular Mafic Enclave	Amp-3	tonalite	45.8606	0.667206	5.00405	19.9769	1.28535	11.8527	10.9893	0.95175	0.412098	97	7.00105	0.900325	-	-	0.203193	2.69744	2.09937	-	0.247914	0.1662	1.58589	-	0.281702	0.0802573	0.426435
KRW-5	Microgranular Mafic Enclave	Amp-3	tonalite	44.3374	1.21677	6.43607	20.1941	1.15273	11.2284	10.7161	1.24879	0.46963	97	6.77712	1.15945	-	0.0764703	0.303146	2.55862	2.06177	-	0.216566	0.149241	1.63419	-	0.370091	0.0915783	0.417485
KRW-5	Microgranular Mafic Enclave	Amp-3	tonalite	46.1617	0.911159	5.00589	19.5954	1.20756	11.9	10.8571	0.900181	0.461068	97	7.02517	0.897863	-	0.0273348	0.193768	2.69979	2.0791	-	0.221133	0.155657	1.62321	-	0.265613	0.0895161	0.497723
KRW-5	Microgranular Mafic Enclave	Amp-3	tonalite	45.1961	1.1914	5.58194	19.5147	1.20243	11.7155	10.9874	1.09212	0.518481	97	6.90716	1.0054	-	0.0495141	0.146437	2.66912	2.13493	-	0.212826	0.155649	1.63152	-	0.323603	0.101086	0.407688
KRW-5	Microgranular Mafic Enclave	Amp-3	tonalite	45.3619	1.08143	5.49403	20.354	1.27454	11.1425	10.708	1.10074	0.482779	97	6.94255	0.990998	-	0.0580419	0.20061	2.54227	2.19907	-	0.205538	0.165221	1.62924	-	0.326629	0.094262	0.452402
KRW-5	Microgranular Mafic Enclave	Amp-3	tonalite	45.4653	1.04716	5.34766	20.4146	1.16916	11.2341	10.736	1.098	0.487999	97	6.9619	0.965087	-	0.0475971	0.169679	2.56448	2.21825	-	0.226389	0.151639	1.62197	-	0.325982	0.0953297	0.439237
KRW-5	Microgranular Mafic Enclave	Amp-3	tonalite	44.0523	1.20124	6.55503	20.1311	1.17017	11.0079	10.9872	1.2323	0.662752	97	6.75092	1.18392	-	0.0733175	0.293204	2.51484	2.11864	-	0.168216	0.15189	1.67989	-	0.366148	0.129571	0.380098
KRW-5	Microgranular Mafic Enclave	Amp-3	tonalite	46.5712	0.881441	4.822	19.4747	1.22365	11.9357	10.8054	0.922921	0.362946	97	7.07143	0.862922	-	0.0350237	0.200569	2.70178	2.06263	-	0.209826	0.157374	1.6328	-	0.271705	0.0703061	0.532841
KRW-5	Microgranular Mafic Enclave	Amp-3	tonalite	45.2861	1.11483	5.41344	19.856	1.33578	11.54	10.6762	1.25544	0.522261	97	6.94082	0.977854	-	0.0472014	0.0969802	2.6367	2.21911	-	0.229011	0.173408	1.59758	-	0.373065	0.102116	0.369173
KRW-5	Microgranular Mafic Enclave	Amp-3	tonalite	46.2083	0.963308	4.92808	19.0431	1.34863	12.0566	10.9614	1.06471	0.425883	97	7.03544	0.884308	-	0.0300761	0.120044	2.73656	2.11332	-	0.19144	0.17392	1.63464	-	0.314301	0.0827223	0.449432
KRW-5	Microgranular Mafic Enclave	Amp-3	tonalite	45.3576	1.11637	5.77824	18.4821	1.06468	12.4351	10.9983	1.17839	0.589194	97	6.8903	1.03452	-	0.0523826	0.181166	2.8161	1.95035	-	0.216532	0.136992	1.64648	-	0.347073	0.114185	0.395078
KRW-5	Microgranular Mafic Enclave	Amp-3	tonalite	44.5658	1.19411	6.05584	20.3851	1.18345	10.9069	10.9176	1.19411	0.597054	97	6.83741	1.09501	-	0.0702202	0.224708	2.4946	2.21047	-	0.180422	0.153789	1.66579	-	0.355204	0.11686	0.399038
KRW-5	Microgranular Mafic Enclave	Amp-3	tonalite	45.0743	1.10227	5.78153	20.0138	1.16711	11.2064	10.839	1.26437	0.551136	97	6.89762	1.04272	-	0.0672213	0.198441	2.55652	2.17782	-	0.185086	0.151276	1.66364	-	0.375137	0.107595	0.403716
KRW-5	Microgranular Mafic Enclave	Amp-3	tonalite	44.4078	1.03181	6.3912	21.4376	1.34235	10.4984	10.1979	1.22214	0.470825	97	6.80606	1.15445	-	0.0794584	0.390736	2.39867	2.13114	-	0.225896	0.174256	1.59985	-	0.363164	0.092057	0.469993
KRW-5	Microgranular Mafic Enclave	Amp-3	tonalite	44.6382	1.0819	6.29103	21.2372	1.32232	10.5785	10.1077	1.27223	0.470825	97	6.83436	1.13519	-	0.0941406	0.362194	2.4145	2.12917	-	0.227938	0.17148	1.60058	-	0.37766	0.0919626	0.472834
KRW-5	Microgranular Mafic Enclave	Amp-3	tonalite	44.1836	1.28229	6.76486	20.2441	1.34287	10.955	10.3694	1.35297	0.50484	97	6.74832	1.21772	-	0.113363	0.363558	2.49436	2.02872	-	0.19356	0.173723	1.63272	-	0.400652	0.098367	0.436771
KRW-5	Microgranular Mafic Enclave	Amp-3	tonalite	44.9767	1.07474	6.10369	20.1665	1.30793	10.9806	10.5953	1.22682	0.567785	97	6.86704	1.09832	-	0.0887863	0.315944	2.49929	2.09598	-	0.163101	0.169143	1.66776	-	0.363168	0.110593	0.460718
KRW-5	Microgranular Mafic Enclave	Amp-3	tonalite	44.8926	1.02476	5.90012	21.2301	1.34564	10.4235	10.4856	1.14897	0.548607	97	6.88918	1.06711	-	0.0745797	0.302965	2.38462	2.23784	-	0.183856	0.174907	1.64124	-	0.341858	0.107403	0.467879
KRW-5	Microgranular Mafic Enclave	Amp-3	tonalite	44.9162	1.26673	5.78474	20.0671	1.30896	11.1684	10.7039	1.23506	0.548917	97	6.88609	1.04522	-	0.0773856	0.153877	2.55252	2.21622	-	0.202809	0.169973	1.62722	-	0.367116	0.107359	0.394476
KRW-5	Microgranular Mafic Enclave	Amp-3	tonalite	45.2297	0.9923	5.6337	20.1341	1.24838	11.2247	10.7979	1.22704	0.512155	97	6.92089	1.01598	-	0.0510861	0.209283	2.5605	2.17913	-	0.188138	0.161797	1.65007	-	0.364033	0.0999771	0.41573
KRW-2	Intermingled zone	Amp-1	Granite	39.5607	2.42404	11.7849	15.8473	0.584453	11.9957	11.7657	2.28032	0.756914	97	5.94222	2.05778	0.0284553	0.273877	0.778397	2.68608	1.21231	0.0208807	-	0.0534759	1.89355	0.0529767	0.61111	0.145041	0.243848
KRW-2	Intermingled zone	Amp-1	Granite	40.7575	2.27313	11.3855	14.7009	b.d.l.	13.6189	11.4649	2.15401	0.645211	97	6.0428	1.9572	0.0322678	0.253505	0.796734	3.01012	0.907373	-	0.118708	-	1.82127	0.060018	0.559171	0.122038	0.318792
KRW-2	Intermingled zone	Amp-1	Granite	39.4175	2.33758	12.9444	14.8437	b.d.l.	13.032	11.5516	2.14279	0.730495	97	5.83972	2.16028	0.0998715	0.260496	0.963104	2.87823	0.7983	-	0.0777243	-	1.83365	0.0886221	0.526874	0.138064	0.335062
KRW-2	Intermingled zone	Amp-1	Granite	39.8154	2.41524	11.5212	16.773	0.544713	11.4595	11.6137	2.12746	0.72971	97	5.9922	2.0078	0.0357573	0.273417	0.797223	2.57106	1.31391	0.00863474	-	0.0608019	1.87275	0.066451	0.554334	0.140103	0.305563
KRW-2	Intermingled zone	Amp-2	Granite	37.6874	2.09427	12.3599	20.98	0.878843	8.47055	11.6026	2.14101	0.785349	97	5.79916	2.20084	0.0406617	0.2424	0.975481	1.94308	1.72439	0.0739807	-	0.0405617	1.91293	0.0465117	0.59224	0.154167	0.253592
KRW-2	Intermingled zone	Amp-2	Granite	38.8471	1.849	11.3206	21.2816	0.897309	8.51084	11.4747	1.95776	0.861054	97	5.97733	2.02267	0.0302446	0.214001	0.923919	1.95223	1.81463	0.064971	-	0.0519724	1.89174	0.056283	0.527771	0.16902	0.303209
KRW-2	Intermingled zone	Amp-2	Granite	39.5471	2.20267	10.7472	19.8515	0.789289	9.82941	11.3805	2.00993	0.642445	97	6.05659	1.93983	-	0.250159	0.703723	2.24415	1.80197	-	0.0368985	0.102385	1.86072	-	0.596815	0.125519	0.270939
KRW-2	Intermingled zone	Amp-2	Granite	39.1409	2.09082	11.1576	20.7397	1.00082	9.2749	10.9198	1.95209	0.723363	97	6.00236	1.99764	0.0189555	0.241179	0.845144	2.12037	1.77435	-	0.0403883	0.129997	1.79424	0.0353739	0.545037	0.141517	0.313446
KRW-2	Intermingled zone	Amp-2	Granite	40.3298	1.92408	10.3881	19.5441	1.10895	9.87629	11.1938	1.96199	0.672953	97	6.15428	1.84572	0.0225609	0.220854	0.754089	2.24676	1.74013	0.0156107	-	0.127723	1.83021	0.0420644	0.538422	0.131008	0.33057
KRW-2	Intermingled zone	Amp-2	Granite	38.4241	2.34183	11.2368	21.5187	0.984976	8.55321	11.1262	1.96995	0.844265	97	5.94776	2.04996	-	0.270389	0.742684	1.97374	2.01319	-	0.0298233	0.12914	1.84104	-	0.59122	0.166721	0.23778
KRW-2	Intermingled zone	Amp-3	Granite	44.148	0.927557	6.40858	21.1652	1.33044	10.8309	10.353	1.22737	0.609002	97	6.77835	1.15966	-	0.0451272	0.348597	2.47906	2.12722	-	0.241897	0.173019	1.58508	-	0.365371	0.119287	0.397269
KRW-2	Intermingled zone	Amp-3	Granite	44.6401	0.792484	6.58228	20.7631	1.47309	10.927	10.1158	1.16542	0.540754	97	6.79872	1.1815	-	0.0710017	0.51573	2.48091	1.93236	-	0.196522	0.190027	1.61345	-	0.344134	0.105066	0.513519
KRW-2	Intermingled zone	Amp-3	Granite	44.4417	0.828227	6.07042	21.7678	1.38363	10.5721	10.2505	1.16926	0.516424	97	6.83477	1.10029	-	0.0308723	0.341035	2.42384	2.20425	-	0.254441	0.180235	1.56532	-	0.34865	0.101321	0.42626
KRW-2	Intermingled zone	Amp-3	Granite	45.8673	0.933499	5.35975	19.6769	1.18523	11.5271	10.9817	0.964965	0.50346	97	6.98021	0.961312	-	0.0483794	0.259536	2.61515	2.07693	-	0.167855	0.152775	1.67937	-	0.284722	0.0977442	0.506258
KRW-2	Intermingled zone	Amp-3	Granite	44.8266	1.07584	5.73781	20.2665	1.19215	11.3302	11.0201	0.988609	0.56215	97	6.86973	1.03634	-	0.0300902	0.211817	2.58853	2.16956	-	0.216087	0.154746	1.62917	-	0.293746	0.109905	0.416001
KRW-2	Intermingled zone	Amp-3	Granite	44.4108	0.879629	6.69146	20.9435	1.36133	10.4822	10.4718	1.23567	0.523588	97	6.77924	1.20384	-	0.0840738	0.504271	2.38538	2.02628	-	0.14314	0.176012	1.68085	-	0.365712	0.101963	0.500453
KRW-2	Intermingled zone	Amp-3	Granite	46.2389	0.884128	5.81289	19.4102	1.44306	11.077	10.2132	1.3516	0.569094	97	6.99862	1.00138	0.0355546	0.100659	0.390135	2.49941	1.97424	-	0.092613	0.185002	1.65631	0.0660775	0.330563	0.109888	0.559549
KRW-2	Intermingled zone	Amp-3	Granite	44.2824	0.865642	6.30957	20.8043	1.39465	10.984	10.5512	1.22152	0.586713	97	6.79219	1.1406	-	0.0326616	0.340855	2.5116	2.11488	-	0.212963	0.181188	1.60585	-	0.363264	0.114806	0.393754
KRW-2	Intermingled zone	Amp-3	Granite	45.232	0.856512	5.68969	20.6787	1.4989	10.9001	10.5127	1.01966	0.611794	97	6.92208	1.0262	-	0.0468768	0.31398	2.48676	2.15239	-	0.18019	0.194289	1.62552	-	0.302544	0.119442	0.479771
KRW-2	Intermingled zone	Amp-3	Granite	44.6527	0.846587	6.37762	20.4121	1.22285	10.6952	11.0527	1.10997	0.630237	97	6.81678	1.14748	-	0.0614719	0.438007	2.43406	2.06646	-	0.101613	0.158121	1.74027	-	0.328538	0.122743	0.481096
KRW-2	Intermingled zone	Amp-3	Granite	44.3261	0.833719	6.32771	20.8644	1.45366	10.8063	10.5604	1.17576	0.652011	97	6.79847	1.14381	-	0.0384688	0.370061	2.47081	2.12066	-	0.185522	0.188844	1.62563	-	0.349635	0.127576	0.412989
KRW-2	Intermingled zone	Amp-3	Granite	44.6057	1.157	6.33059	19.7255	1.31691	11.6359	10.5541	1.21344	0.460919	97	6.79909	1.13726	-	0.0690036	0.308456	2.64405	1.97849	-	0.227578	0.170021	1.6024	-	0.358611	0.0896285	0.430483
KRW-2	Intermingled zone	Amp-3	Granite	44.0986	1.24807	6.96842	19.3357	1.06843	11.4029	10.9774	1.38045	0.520031	97	6.70989	1.24962	-	0.102363	0.383353	2.58652	1.92777	-	0.149352	0.137696	1.71295	-	0.407244	0.100944	0.415133
KRW-3	Granite	Amp-2	Granite	41.1026	1.78751	10.4423	18.8143	1.20177	10.1797	10.8462	1.91879	0.706923	97	6.21804	1.78196	0.0798424	0.203406	0.853196	2.29578	1.52715	0.0406262	-	0.113364	1.75807	0.128562	0.434242	0.136433	0.429326
KRW-3	Granite	Amp-3	Granite	45.7973	0.847902	6.21088	19.6183	1.32485	11.3513	10.0158	1.28245	0.551136	97	6.92044	1.07956	0.0265589	0.0963765	0.477208	2.55711	1.84275	-	0.159319	0.169569	1.62164	0.0494695	0.326263	0.106246	0.56749
KRW-3	Granite	Amp-3	Granite	46.2508	0.865883	6.15622	19.1867	1.30938	11.2987	9.82038	1.35162	0.760287	97	6.97286	1.02714	0.0667105	0.0981933	0.468795	2.5394	1.8269	-	0.123437	0.167203	1.58633	0.12303	0.272055	0.146228	0.581717
KRW-3	Granite	Amp-3	Granite	46.5897	0.863797	6.03551	18.7821	1.19603	11.2958	10.3766	1.31784	0.542642	97	6.9986	1.0014	0.067133	0.0976033	0.498845	2.52958	1.80683	-	0.0538897	0.152177	1.67014	0.123797	0.260025	0.103991	0.635984
KRW-3	Granite	Amp-3	Granite	45.8694	0.873177	5.7917	18.9888	1.37056	11.3845	10.4118	1.66898	0.641067	97	6.97371	1.02629	0.0114805	0.0998561	0.241721	2.58026	2.06668	-	0.105986	0.176491	1.69606	0.0214643	0.470504	0.124338	0.405158

## Sheet: Table S7_Biotite
			Major elements (wt.%)								Formula based on 22 oxygens
Sample ID	Main group	Rock type	SiO2	TiO2	Al2O3	FeOT	MnO	MgO	K2O	Sum	SiIV	AlIV	Sum IV	TiVI	AlVI	Fe2+VI	MnVI	MgVI	VI-vacancy	KXII	XII-vacancy
KRW-5	Microgranular Mafic Enclave	Tonalite	34.3557	4.72404	12.4486	23.4126	0.571038	10.1852	9.30273	95	5.43731	2.322	7.75931	0.562381	-	3.09886	0.0765484	2.40307	-	1.87826	0.121736
KRW-5	Microgranular Mafic Enclave	Tonalite	34.4353	4.59828	12.6453	23.4056	0.621389	10.0458	9.24834	95	5.44553	2.35678	7.8023	0.546969	-	3.09546	0.0832311	2.36827	-	1.86578	0.134219
KRW-5	Microgranular Mafic Enclave	Tonalite	34.3238	4.83607	12.4693	23.5656	0.655738	9.96926	9.18033	95	5.43457	2.32684	7.76141	0.575962	-	3.12045	0.08794	2.35312	-	1.85434	0.145659
KRW-5	Microgranular Mafic Enclave	Tonalite	33.9727	4.35547	13.0867	23.9652	0.658386	9.93656	9.02495	95	5.38461	2.4446	7.82921	0.519267	-	3.17668	0.0883874	2.34785	-	1.82486	0.17514
KRW-5	Microgranular Mafic Enclave	Tonalite	33.887	4.55108	12.8194	24.9054	0.612838	9.03183	9.19258	95	5.40387	2.40932	7.81319	0.545907	-	3.32149	0.082776	2.14713	-	1.87013	0.129875
KRW-5	Microgranular Mafic Enclave	Tonalite	34.2301	4.30132	12.7836	24.8354	0.711873	9.14406	8.99367	95	5.44623	2.39716	7.84339	0.51478	-	3.30466	0.0959349	2.16889	-	1.82552	0.174484
KRW-5	Microgranular Mafic Enclave	Tonalite	33.4757	4.23011	13.3599	24.6706	0.699947	9.54565	9.01815	95	5.33125	2.50758	7.83883	0.506737	-	3.28584	0.0944169	2.26629	-	1.83222	0.16778
KRW-5	Microgranular Mafic Enclave	Tonalite	33.955	4.38299	12.7899	24.0378	0.707615	9.71651	9.41023	95	5.4012	2.39777	7.79897	0.524432	-	3.19779	0.0953389	2.30413	-	1.90962	0.0903755
KRW-5	Microgranular Mafic Enclave	Tonalite	34.0526	4.68211	13.058	23.6202	0.489176	9.9732	9.12463	95	5.38614	2.43421	7.82036	0.557058	-	3.12449	0.0655357	2.35165	-	1.84121	0.15879
KRW-5	Microgranular Mafic Enclave	Tonalite	33.8334	4.37126	13.3928	23.6131	0.620037	9.95159	9.21788	95	5.35848	2.4999	7.85838	0.520757	-	3.12764	0.0831764	2.34963	-	1.86247	0.137533
KRW-5	Microgranular Mafic Enclave	Tonalite	33.7884	4.39342	13.5379	23.3975	0.551732	10.0333	9.2977	95	5.34618	2.52453	7.87071	0.522889	-	3.09609	0.0739417	2.36664	-	1.87677	0.123225
KRW-5	Microgranular Mafic Enclave	Tonalite	33.3742	4.39378	13.5612	24.0631	0.451697	9.47536	9.16739	95	5.32	2.54772	7.86772	0.526829	-	3.2079	0.0609864	2.25168	-	1.86426	0.103675
KRW-5	Microgranular Mafic Enclave	Tonalite	34.1318	4.76592	12.9933	23.4598	0.544383	9.9427	9.16207	95	5.39629	2.42109	7.81738	0.566781	-	3.10191	0.0728999	2.34343	-	1.84795	0.152046
KRW-5	Microgranular Mafic Enclave	Tonalite	33.9548	4.36637	12.9836	23.2908	0.58778	9.97127	9.26804	95	5.39703	2.43223	7.82926	0.522042	-	3.09604	0.0791324	2.36273	-	1.87933	0.0847184
KRW-5	Microgranular Mafic Enclave	Tonalite	34.5938	4.23723	12.7833	23.2638	0.706206	10.2451	9.17044	95	5.46201	2.37877	7.84078	0.503231	-	3.07187	0.0944432	2.41146	-	1.84716	0.152839
KRW-5	Microgranular Mafic Enclave	Tonalite	33.8805	4.68695	12.8628	23.7185	0.735619	9.83628	9.27931	95	5.37812	2.40642	7.78454	0.559631	-	3.14873	0.0989053	2.32767	-	1.87913	0.120869
KRW-2	Intermingled zone	Granite	33.392	3.57838	13.4633	24.2919	0.457809	10.1839	9.15618	95	5.32796	2.53178	7.85974	0.429474	-	3.24152	0.0618712	2.42239	-	1.86378	0.106431
KRW-2	Intermingled zone	Granite	33.0941	3.82914	13.4153	24.3341	0.550828	10.1281	9.11531	95	5.29103	2.52782	7.81885	0.460493	-	3.25368	0.074592	2.41396	-	1.85918	0.107419
KRW-2	Intermingled zone	Granite	33.4816	4.07908	13.3908	24.1053	0.526035	10.1608	9.25636	95	5.32109	2.50816	7.82925	0.487626	-	3.20387	0.0708099	2.4073	-	1.8767	0.123299
KRW-2	Intermingled zone	Granite	33.5584	4.20394	13.2516	23.9259	0.539202	10.1626	9.35835	95	5.33236	2.48165	7.81401	0.502466	-	3.17947	0.0725696	2.40731	-	1.89705	0.102954
KRW-2	Intermingled zone	Granite	33.7355	4.40464	13.2239	24.0053	0.540569	10.1106	8.97945	95	5.34677	2.47012	7.81689	0.525104	-	3.18184	0.0725673	2.38887	-	1.81558	0.184423
KRW-2	Intermingled zone	Granite	33.2524	3.60361	13.442	24.9107	0.533869	9.7145	9.07577	95	5.32312	2.53609	7.85921	0.433924	-	3.33502	0.0723876	2.31833	-	1.85348	0.117216
KRW-2	Intermingled zone	Granite	33.0117	4.19321	13.1928	25.6636	0.543931	9.3655	9.02925	95	5.28959	2.49141	7.781	0.505397	-	3.43907	0.0738217	2.23715	-	1.84573	0.154274
KRW-2	Intermingled zone	Granite	33.4799	3.64495	13.5807	24.8671	0.555069	9.66745	9.20489	95	5.33729	2.5516	7.8889	0.437079	-	3.31536	0.0749497	2.29752	-	1.87205	0.127954
KRW-2	Intermingled zone	Granite	33.5186	3.84836	13.4185	24.8067	0.553721	9.83777	9.01642	95	5.33655	2.51787	7.85442	0.460874	-	3.30303	0.074671	2.33498	-	1.83134	0.168655
KRW-2	Intermingled zone	Granite	33.0566	3.39646	13.3841	25.4903	0.482006	9.34867	9.03481	95	5.32289	2.53999	7.86289	0.411384	-	3.43267	0.0657397	2.24414	-	1.85596	0.0931116
KRW-2	Intermingled zone	Granite	33.2276	3.76415	13.3314	25.6209	0.537736	9.34316	9.17512	95	5.32225	2.51667	7.83891	0.453518	-	3.43209	0.0729543	2.231	-	1.87486	0.125141
KRW-2	Intermingled zone	Granite	33.3171	3.38647	13.3671	25.0018	0.648235	9.51118	9.00824	95	5.34859	2.52908	7.87767	0.408932	-	3.35669	0.0881437	2.27624	-	1.8449	0.107288
KRW-2	Intermingled zone	Granite	33.17	3.6547	13.4413	25.3052	0.710945	9.71995	8.9979	95	5.30353	2.53288	7.83641	0.439544	-	3.38374	0.0962811	2.31683	-	1.83536	0.164641
KRW-2	Intermingled zone	Granite	33.6003	3.69246	13.4423	24.8655	0.602395	9.88375	8.91322	95	5.34707	2.52117	7.86825	0.441999	-	3.30933	0.0811972	2.3448	-	1.80954	0.190457
KRW-2	Intermingled zone	Granite	33.8539	3.65169	13.4157	24.7079	0.685393	9.96629	8.7191	95	5.37435	2.51007	7.88443	0.436056	-	3.28035	0.0921601	2.35864	-	1.76583	0.234166
KRW-2	Intermingled zone	Granite	33.9431	4.43865	13.1769	23.6481	0.648654	9.97074	9.17382	95	5.37612	2.45973	7.83585	0.52881	-	3.13243	0.0870195	2.35427	-	1.85365	0.146346
KRW-2	Intermingled zone	Granite	33.9796	3.93621	13.4655	23.2603	0.540085	10.4172	9.40114	95	5.37333	2.50959	7.88292	0.468204	-	3.07616	0.0723392	2.45577	-	1.89656	0.103439
KRW-2	Intermingled zone	Granite	33.7806	3.75662	13.3999	23.3821	0.745516	10.0693	9.22697	95	5.37616	2.5134	7.88956	0.449712	-	3.11212	0.100496	2.38899	-	1.87338	0.0867716
KRW-2	Intermingled zone	Granite	34.2054	3.61528	13.6609	24.179	0.559164	9.93962	8.84057	95	5.4079	2.54548	7.95338	0.42994	-	3.19699	0.0748788	2.34269	-	1.7831	0.216902
KRW-2	Intermingled zone	Granite	33.8896	3.84453	13.3579	23.4691	0.639037	10.472	9.32787	95	5.36738	2.49339	7.86077	0.458006	-	3.10858	0.0857252	2.47249	-	1.88469	0.115309
KRW-2	Intermingled zone	Granite	33.969	3.70313	13.3991	23.7453	0.593632	10.2142	9.37562	95	5.38547	2.50365	7.88912	0.441614	-	3.14838	0.0797159	2.41412	-	1.89628	0.103719
KRW-2	Intermingled zone	Granite	33.7493	3.72004	13.437	24.0144	0.546801	10.1293	9.40319	95	5.3611	2.51562	7.87673	0.444497	-	3.19029	0.0735707	2.39871	-	1.90557	0.0944264
KRW-2	Intermingled zone	Granite	33.7935	4.08808	13.334	23.8789	0.611301	10.0196	9.27458	95	5.36209	2.49354	7.85563	0.487924	-	3.16873	0.0821566	2.37008	-	1.8774	0.122601
KRW-2	Intermingled zone	Granite	33.8398	4.24683	13.3183	24.1135	0.55854	9.52408	9.39888	95	5.37736	2.49428	7.87164	0.507619	-	3.20457	0.0751764	2.25618	-	1.90537	0.0946337
KRW-2	Intermingled zone	Granite	33.5577	4.32	13.2808	23.8452	0.390905	10.0132	9.59221	95	5.33386	2.48786	7.82172	0.516494	-	3.16971	0.0526268	2.37264	-	1.94504	0.0549577
KRW-2	Intermingled zone	Granite	33.7746	4.28001	13.437	23.8992	0.536266	9.95633	9.11652	95	5.35171	2.50934	7.86105	0.510127	-	3.16705	0.0719728	2.35186	-	1.84286	0.157141
KRW-2	Intermingled zone	Granite	33.8719	4.33664	13.2775	23.9714	0.664336	9.65132	9.22688	95	5.37555	2.48344	7.859	0.517688	-	3.18161	0.0893012	2.2834	-	1.8681	0.131901
KRW-2	Intermingled zone	Granite	33.5988	3.23999	13.4752	23.7995	0.802566	10.1163	9.47226	95	5.3643	2.53559	7.8999	0.389103	-	3.1778	0.108532	2.40781	-	1.92932	0.0396842
KRW-2	Intermingled zone	Granite	33.1712	3.56173	13.4077	24.9731	0.706206	9.67195	9.50819	95	5.3124	2.53068	7.84308	0.429064	-	3.34479	0.0957958	2.30916	-	1.94262	0.0573792
KRW-2	Intermingled zone	Granite	33.8023	3.94793	13.3519	23.7932	0.403438	10.0571	9.04853	95	5.37373	2.50165	7.87538	0.472096	-	3.16338	0.0543241	2.38349	-	1.83514	0.127761
KRW-2	Intermingled zone	Granite	33.655	3.76591	13.6709	24.254	0.476466	10.2623	8.91541	95	5.33373	2.55348	7.88721	0.448935	-	3.21464	0.0639586	2.42459	-	1.80253	0.197466
KRW-2	Intermingled zone	Granite	33.7361	3.58649	13.3707	24.1931	0.513854	10.4239	9.17596	95	5.35625	2.50193	7.85818	0.428319	-	3.21237	0.0691022	2.46721	-	1.85857	0.141431
KRW-2	Intermingled zone	Granite	33.8978	4.12217	13.6872	23.7925	0.55029	10.2654	8.68457	95	5.34969	2.54581	7.8955	0.489344	-	3.14026	0.0735587	2.41515	-	1.7485	0.251499
KRW-2	Intermingled zone	Granite	33.7347	4.37194	13.4357	23.5658	0.785204	10.1689	8.93776	95	5.33804	2.50565	7.84369	0.520368	-	3.11857	0.105238	2.39877	-	1.80424	0.195759
KRW-2	Intermingled zone	Granite	33.4876	3.85388	13.3483	24.0306	0.598661	10.3456	9.33537	95	5.325	2.50158	7.82658	0.460962	-	3.19572	0.0806311	2.45246	-	1.89377	0.106227
KRW-3	Granite	Granite	33.3859	3.7157	13.4764	24.0356	0.554583	9.89375	9.33917	95	5.33406	2.53759	7.87165	0.446548	-	3.21158	0.0750494	2.3565	-	1.90355	0.058951
KRW-3	Granite	Granite	33.5022	3.89335	13.4762	24.2313	0.656062	9.98075	9.26016	95	5.32966	2.52666	7.85633	0.465888	-	3.22382	0.0884011	2.36701	-	1.87934	0.120658
KRW-3	Granite	Granite	34.2482	3.51294	13.7387	23.4428	0.521723	10.7591	8.77654	95	5.39133	2.54893	7.94026	0.415968	-	3.08628	0.0695639	2.5249	-	1.76255	0.237448
KRW-3	Granite	Granite	33.8737	3.52406	13.8186	23.6219	0.491232	10.113	9.02372	95	5.37325	2.58341	7.95666	0.420484	-	3.1337	0.0660006	2.39147	-	1.82609	0.140721
KRW-3	Granite	Granite	34.0289	3.74168	13.6158	23.7688	0.493172	10.2708	9.0808	95	5.37978	2.53698	7.91676	0.444954	-	3.14262	0.0660392	2.42066	-	1.83148	0.16852
KRW-3	Granite	Granite	33.8148	3.60468	13.549	23.64	0.502978	10.2691	9.05361	95	5.37103	2.53636	7.90739	0.430674	-	3.14026	0.0676684	2.43162	-	1.83457	0.130215
KRW-3	Granite	Granite	33.74	4.03878	13.7444	23.8361	0.500934	9.91431	9.22553	95	5.34486	2.56609	7.91095	0.481253	-	3.15788	0.0672137	2.34134	-	1.86442	0.135579
KRW-3	Granite	Granite	33.6426	4.28291	13.635	23.856	0.51726	9.93139	9.13481	95	5.33031	2.54608	7.87639	0.510427	-	3.16104	0.0694157	2.34576	-	1.84639	0.15361
KRW-3	Granite	Granite	34.3818	3.55893	13.8438	22.9635	0.593154	10.1895	8.92909	95	5.42626	2.57374	8	0.422496	0.00129108	3.03096	0.0792914	2.39739	0.0685791	1.7978	0.168794
KRW-3	Granite	Granite	33.7959	3.66078	13.9004	23.1107	0.541159	10.038	8.9026	95	5.34437	2.59067	7.93504	0.435449	-	3.05642	0.0724841	2.3664	0.0692436	1.79601	-
KRW-3	Granite	Granite	34.2999	3.43647	13.8431	23.3853	0.475486	10.4391	8.56956	95	5.41136	2.57397	7.98533	0.40781	-	3.0855	0.0635387	2.4552	-	1.72478	0.241147
KRW-3	Granite	Granite	34.2696	4.13224	13.7534	23.2296	0.486755	10.0561	9.07228	95	5.39727	2.55288	7.95015	0.489533	-	3.05967	0.0649324	2.36106	0.0247999	1.82281	0.177185
KRW-3	Granite	Granite	34.5715	3.85787	13.9044	22.8831	0.608533	10.2417	8.9328	95	5.42699	2.57245	7.99944	0.455532	-	3.00416	0.0809114	2.39675	0.0626373	1.78891	0.211089
KRW-3	Granite	Granite	33.826	3.98398	13.6146	24.0874	0.431867	9.82498	9.23116	95	5.36303	2.54402	7.90705	0.475125	-	3.19388	0.0579957	2.32221	-	1.86714	0.132858
KRW-3	Granite	Granite	34.5838	3.71659	14.1101	23.0018	0.45377	10.5015	8.63243	95	5.41579	2.58421	8	0.43779	0.019985	3.01245	0.0601882	2.45162	0.0179673	1.72458	0.275419
KRW-3	Granite	Granite	34.4129	3.72528	13.8429	23.3343	0.572289	10.0529	9.05945	95	5.42064	2.56987	7.99051	0.441386	-	3.07391	0.0763537	2.36063	0.0477147	1.8205	0.179498
KRW-3	Granite	Granite	34.3346	3.45163	13.7424	23.8088	0.651856	9.99156	9.01912	95	5.42379	2.55852	7.98231	0.410135	-	3.1454	0.0872184	2.35296	0.00428684	1.81759	0.182411
KRW-3	Granite	Granite	34.1744	3.66891	13.7275	23.6212	0.608049	10.2235	8.97646	95	5.39443	2.55382	7.94825	0.435625	-	3.11827	0.081296	2.40577	-	1.80763	0.192366
KRW-3	Granite	Granite	34.0425	3.29048	13.8423	23.4907	0.546554	10.0276	9.00141	95	5.40347	2.58949	7.99296	0.392864	-	3.11828	0.0734802	2.37279	0.04259	1.82273	0.130091
KRW-3	Granite	Granite	33.8786	4.11093	13.5744	23.0796	0.49039	10.2878	9.05656	95	5.36307	2.53258	7.89566	0.489507	-	3.05552	0.065753	2.42783	-	1.82899	0.138644
KRW-3	Granite	Granite	34.1269	3.48908	13.5434	22.9887	0.505813	10.5911	9.16658	95	5.40269	2.52695	7.92964	0.415486	-	3.04366	0.067825	2.49957	-	1.85132	0.112178
KRW-3	Granite	Granite	34.1395	4.04079	13.6765	23.1879	0.549133	10.1849	9.22129	95	5.3856	2.54277	7.92837	0.479485	-	3.05919	0.0733737	2.39521	-	1.85579	0.144206
KRW-3	Granite	Granite	34.0852	3.86609	13.8014	23.4826	0.677891	9.88237	9.20448	95	5.38695	2.57073	7.95768	0.459602	-	3.10378	0.0907451	2.32836	0.0175151	1.85583	0.144171
KRW-3	Granite	Granite	33.9689	3.68141	13.7483	23.3156	0.564701	10.6316	9.08951	95	5.36073	2.55709	7.91782	0.437007	-	3.07721	0.0754826	2.50121	-	1.82997	0.170031
KRW-3	Granite	Granite	34.1256	3.70886	13.8239	23.2442	0.510863	10.5953	8.99118	95	5.37519	2.56626	7.94145	0.439426	-	3.06194	0.0681559	2.48792	-	1.80672	0.193279

## Sheet: Table S8_Plagioclase
				Major elements (wt.%)							Formula based on 8 oxygens
Sample ID	Main group	Plagioclase group	Rock type	SiO2	Al2O3	FeOT	CaO	Na2O	K2O	Sum	Si	Al	FeT	Ca	Na	K	An %	Ab %	Or %
KRW-1	Microgranular Mafic Enclave	Pl-1	Tonalite	49.0617	31.7224	0.387881	15.3999	3.42803	b.d.l.	100	2.25116	1.71547	0.0148844	0.757105	0.304967	-	0.712857	0.287143	0
KRW-1	Microgranular Mafic Enclave	Pl-1	Tonalite	48.9769	31.5476	0.730077	15.2596	3.35219	0.133676	100	2.25154	1.70927	0.0280689	0.751636	0.298787	0.00783978	0.710255	0.282337	0.00740816
KRW-1	Microgranular Mafic Enclave	Pl-1	Tonalite	48.2398	31.881	0.790055	15.9405	3.1486	b.d.l.	100	2.22261	1.73119	0.0304427	0.786926	0.281267	-	0.736689	0.263311	0
KRW-1	Microgranular Mafic Enclave	Pl-1	Tonalite	48.4821	31.8645	0.815587	15.6094	3.22836	b.d.l.	100	2.23121	1.72831	0.0313904	0.769697	0.288062	-	0.727668	0.272332	0
KRW-1	Microgranular Mafic Enclave	Pl-1	Tonalite	48.1911	32.1425	0.529697	15.8571	3.1331	0.146512	100	2.21863	1.74402	0.0203945	0.782194	0.279663	0.008605	0.730707	0.261255	0.00803858
KRW-1	Microgranular Mafic Enclave	Pl-1	Tonalite	48.7111	31.8143	0.623091	15.6139	3.23763	b.d.l.	100	2.23889	1.72338	0.0239511	0.768938	0.28852	-	0.727157	0.272843	0
KRW-1	Microgranular Mafic Enclave	Pl-1	Tonalite	48.9535	31.723	0.581395	15.148	3.41438	0.179704	100	2.24906	1.7177	0.0223386	0.745669	0.304139	0.0105326	0.703235	0.286832	0.00993322
KRW-1	Microgranular Mafic Enclave	Pl-1	Tonalite	49.326	31.7041	b.d.l.	15.3753	3.59452	b.d.l.	100	2.25931	1.71147	-	0.754568	0.319216	-	0.702719	0.297281	0
KRW-1	Microgranular Mafic Enclave	Pl-1	Tonalite	47.5867	32.5062	0.634489	16.4174	2.8552	b.d.l.	100	2.19384	1.7662	0.0244631	0.810956	0.255211	-	0.760627	0.239373	0
KRW-1	Microgranular Mafic Enclave	Pl-1	Tonalite	48.4481	32.0231	0.543725	16.0059	2.97916	b.d.l.	100	2.22749	1.73523	0.0209067	0.788484	0.265568	-	0.74805	0.25195	0
KRW-1	Microgranular Mafic Enclave	Pl-1	Tonalite	48.252	32.3269	b.d.l.	16.4699	2.95119	b.d.l.	100	2.21643	1.75008	-	0.810597	0.262834	-	0.755146	0.244854	0
KRW-7	Microgranular Mafic Enclave	Pl-1	Tonalite	45.6087	34.0791	0.395421	18.0229	1.89386	b.d.l.	100	2.10979	1.85795	0.0152974	0.893283	0.169857	-	0.840231	0.159769	0
KRW-7	Microgranular Mafic Enclave	Pl-1	Tonalite	44.9012	34.4605	0.338159	18.8735	1.42661	b.d.l.	100	2.08103	1.88234	0.0131072	0.937232	0.128195	-	0.879678	0.120322	0
KRW-7	Microgranular Mafic Enclave	Pl-1	Tonalite	44.5917	34.6221	0.564726	18.8315	1.3901	b.d.l.	100	2.06938	1.89362	0.0219175	0.936361	0.125076	-	0.882163	0.117837	0
KRW-7	Microgranular Mafic Enclave	Pl-1	Tonalite	44.4599	34.5585	0.79297	18.7848	1.40377	b.d.l.	100	2.06592	1.89258	0.0308155	0.935245	0.126469	-	0.880882	0.119118	0
KRW-7	Microgranular Mafic Enclave	Pl-1	Tonalite	44.337	34.7733	0.515796	18.9985	1.37546	b.d.l.	100	2.05897	1.9032	0.0200323	0.945315	0.123844	-	0.884167	0.115833	0
KRW-7	Microgranular Mafic Enclave	Pl-1	Tonalite	49.2516	31.9172	b.d.l.	15.2873	3.54391	b.d.l.	100	2.25481	1.72214	-	0.749882	0.31457	-	0.704477	0.295523	0
KRW-7	Microgranular Mafic Enclave	Pl-1	Tonalite	44.0437	35.0377	0.48796	19.3275	1.10321	b.d.l.	100	2.04599	1.91827	0.0189571	0.961985	0.0993627	-	0.906381	0.0936194	0
KRW-1	Microgranular Mafic Enclave	Pl-2	Tonalite	58.5594	25.4136	0.371412	7.33821	7.90096	0.416432	100	2.62975	1.34505	0.013949	0.353087	0.687926	0.0238574	0.331578	0.646018	0.022404
KRW-1	Microgranular Mafic Enclave	Pl-2	Tonalite	58.8654	25.4408	b.d.l.	7.56763	7.93998	0.186179	100	2.63629	1.34282	-	0.363135	0.689442	0.0106372	0.341544	0.648451	0.0100047
KRW-1	Microgranular Mafic Enclave	Pl-2	Tonalite	58.3085	25.7962	b.d.l.	7.79371	7.59165	0.509959	100	2.61684	1.36444	-	0.374769	0.66058	0.0291972	0.352046	0.620528	0.0274269
KRW-1	Microgranular Mafic Enclave	Pl-2	Tonalite	62.8931	22.8121	b.d.l.	4.24262	10.0522	b.d.l.	100	2.78897	1.19223	-	0.201581	0.864267	-	0.189127	0.810873	0
KRW-1	Microgranular Mafic Enclave	Pl-2	Tonalite	63.4154	22.5642	b.d.l.	3.84207	10.1783	b.d.l.	100	2.80747	1.17732	-	0.182247	0.873656	-	0.172598	0.827402	0
KRW-1	Microgranular Mafic Enclave	Pl-2	Tonalite	60.9517	24.0397	b.d.l.	5.85887	8.62106	0.528701	100	2.71841	1.26361	-	0.279974	0.745478	0.0300816	0.265244	0.706257	0.0284989
KRW-1	Microgranular Mafic Enclave	Pl-2	Tonalite	61.0376	24.0905	b.d.l.	5.77718	8.58826	0.506408	100	2.7203	1.26538	-	0.275873	0.742111	0.0287926	0.263545	0.708949	0.0275059
KRW-1	Microgranular Mafic Enclave	Pl-2	Tonalite	61.6804	23.5585	b.d.l.	5.06315	9.18177	0.5162	100	2.74648	1.23632	-	0.241559	0.792683	0.029323	0.227122	0.745307	0.0275704
KRW-1	Microgranular Mafic Enclave	Pl-2	Tonalite	59.866	24.6733	b.d.l.	6.64324	8.42209	0.3953	100	2.67729	1.30046	-	0.318324	0.730263	0.0225529	0.297182	0.681763	0.0210551
KRW-7	Microgranular Mafic Enclave	Pl-2	Tonalite	60.2996	24.6372	b.d.l.	6.13296	8.64934	0.280899	100	2.69061	1.29563	-	0.29321	0.748278	0.0159899	0.277273	0.707606	0.0151208
KRW-7	Microgranular Mafic Enclave	Pl-2	Tonalite	59.2505	25.2965	b.d.l.	7.10389	7.91034	0.438805	100	2.65131	1.33408	-	0.340595	0.68629	0.0250496	0.32378	0.652407	0.0238129
KRW-7	Microgranular Mafic Enclave	Pl-2	Tonalite	60.1429	24.7464	b.d.l.	6.35085	8.51775	0.242047	100	2.6842	1.30166	-	0.303694	0.737054	0.0137813	0.28799	0.698941	0.0130687
KRW-7	Microgranular Mafic Enclave	Pl-2	Tonalite	59.6727	24.7107	0.280538	6.60432	8.53302	0.198714	100	2.67082	1.30349	0.0105009	0.316717	0.740483	0.0113464	0.296399	0.692982	0.0106185
KRW-7	Microgranular Mafic Enclave	Pl-2	Tonalite	60.331	24.6175	b.d.l.	6.35995	8.37931	0.312272	100	2.69156	1.29438	-	0.304013	0.724797	0.0177729	0.290481	0.692537	0.0169819
KRW-7	Microgranular Mafic Enclave	Pl-2	Tonalite	57.0137	26.4774	0.347003	8.82229	7.09779	0.241851	100	2.56799	1.40554	0.0130712	0.425765	0.619843	0.013897	0.401853	0.585031	0.0131165
KRW-7	Microgranular Mafic Enclave	Pl-2	Tonalite	61.331	23.8504	b.d.l.	5.61124	8.76305	0.444353	100	2.73164	1.25197	-	0.267779	0.756733	0.0252483	0.255086	0.720863	0.0240515
KRW-7	Microgranular Mafic Enclave	Pl-2	Tonalite	60.5961	24.2754	b.d.l.	6.08428	8.72559	0.318602	100	2.70385	1.27661	-	0.290884	0.754877	0.0181362	0.273414	0.709539	0.017047
KRW-7	Microgranular Mafic Enclave	Pl-2	Tonalite	58.3882	25.9143	b.d.l.	7.72467	7.65994	0.312871	100	2.61697	1.36889	-	0.370961	0.665646	0.0178896	0.351789	0.631246	0.016965
KRW-7	Microgranular Mafic Enclave	Pl-2	Tonalite	57.6365	26.0985	b.d.l.	8.82039	6.93259	0.511945	100	2.59173	1.38313	-	0.424965	0.60441	0.0293681	0.401387	0.570875	0.0277387
KRW-7	Microgranular Mafic Enclave	Pl-2	Tonalite	58.8088	25.2209	0.545435	7.03611	8.0288	0.359987	100	2.63994	1.33434	0.0204769	0.338422	0.698791	0.0206158	0.319922	0.66059	0.0194888
KRW-7	Microgranular Mafic Enclave	Pl-2	Tonalite	58.1567	25.7907	0.374107	7.82224	7.50482	0.351434	100	2.6123	1.36534	0.0140536	0.376469	0.653594	0.0201385	0.358473	0.622351	0.0191759
KRW-7	Microgranular Mafic Enclave	Pl-2	Tonalite	60.6205	24.1947	b.d.l.	6.14531	8.44484	0.594707	100	2.70682	1.27325	-	0.294007	0.731097	0.0338769	0.277632	0.690378	0.0319901
KRW-7	Microgranular Mafic Enclave	Pl-2	Tonalite	57.169	26.3633	0.27966	8.72324	7.21738	0.247392	100	2.57403	1.39897	0.0105306	0.420828	0.630053	0.0142102	0.39511	0.591548	0.0133417
KRW-5	Microgranular Mafic Enclave	Pl-2	Tonalite	60.315	24.5798	b.d.l.	6.3242	8.33431	0.446691	100	2.69228	1.29308	-	0.302464	0.721287	0.0254368	0.288284	0.687472	0.0242443
KRW-5	Microgranular Mafic Enclave	Pl-2	Tonalite	59.6837	25.0501	b.d.l.	6.72641	8.097	0.442804	100	2.66756	1.31954	-	0.322119	0.70166	0.0252482	0.307064	0.668867	0.0240683
KRW-5	Microgranular Mafic Enclave	Pl-2	Tonalite	61.5461	23.7171	b.d.l.	5.19737	8.99123	0.548246	100	2.74063	1.24471	-	0.247975	0.776271	0.0311449	0.23496	0.73553	0.0295103
KRW-5	Microgranular Mafic Enclave	Pl-2	Tonalite	55.8457	27.7167	b.d.l.	9.70402	6.36364	0.369979	100	2.51709	1.47233	-	0.468635	0.556107	0.0212739	0.448019	0.531643	0.020338
KRW-5	Microgranular Mafic Enclave	Pl-2	Tonalite	61.164	24.0208	b.d.l.	5.64284	8.74087	0.431511	100	2.72463	1.26111	-	0.26933	0.754938	0.0245226	0.2568	0.719818	0.0233817
KRW-5	Microgranular Mafic Enclave	Pl-2	Tonalite	56.8674	26.8416	b.d.l.	9.07052	6.95145	0.269088	100	2.55848	1.42325	-	0.437246	0.606372	0.0154446	0.412861	0.572555	0.0145832
KRW-5	Microgranular Mafic Enclave	Pl-2	Tonalite	61.1757	23.762	0.350046	5.4772	8.89529	0.339751	100	2.72862	1.24911	0.0130574	0.261755	0.769251	0.0193324	0.24921	0.732384	0.0184058
KRW-5	Microgranular Mafic Enclave	Pl-2	Tonalite	56.0483	27.5018	b.d.l.	9.73062	6.48366	0.235583	100	2.52502	1.46022	-	0.469696	0.566327	0.0135397	0.447516	0.539584	0.0129003
KRW-1	Microgranular Mafic Enclave	Pl-3	Tonalite	60.0021	24.5865	0.297955	6.31871	8.55851	0.236309	100	2.68261	1.29551	0.0111407	0.302687	0.741881	0.0134783	0.286081	0.70118	0.0127388
KRW-1	Microgranular Mafic Enclave	Pl-3	Tonalite	59.7228	24.786	0.326131	6.28822	8.59152	0.285365	100	2.67239	1.30714	0.0122045	0.301482	0.745374	0.01629	0.283575	0.701102	0.0153225
KRW-1	Microgranular Mafic Enclave	Pl-3	Tonalite	57.987	25.5749	b.d.l.	7.45591	8.5181	0.464061	100	2.61013	1.35675	-	0.359589	0.743393	0.0266482	0.318325	0.658085	0.0235902
KRW-1	Microgranular Mafic Enclave	Pl-3	Tonalite	51.7461	29.8134	0.385698	13.0095	4.83686	0.208485	100	2.36174	1.60369	0.0147221	0.636192	0.428018	0.0121392	0.591065	0.397657	0.0112781
KRW-1	Microgranular Mafic Enclave	Pl-3	Tonalite	58.5977	25.2263	b.d.l.	7.48986	8.16603	0.239259	100	2.62905	1.33391	-	0.360053	0.710352	0.0136946	0.332122	0.655246	0.0126322
KRW-1	Microgranular Mafic Enclave	Pl-3	Tonalite	52.8128	29.3071	b.d.l.	12.0579	5.57394	0.24819	100	2.40171	1.57076	-	0.587525	0.491459	0.0143988	0.537346	0.449485	0.013169
KRW-1	Microgranular Mafic Enclave	Pl-3	Tonalite	61.2759	23.9089	b.d.l.	5.24557	9.05316	0.516456	100	2.73027	1.25554	-	0.250428	0.782096	0.0293569	0.235834	0.73652	0.0276461
KRW-1	Microgranular Mafic Enclave	Pl-3	Tonalite	60.4069	23.6697	0.951999	5.93246	8.75839	0.280589	100	2.70761	1.25039	0.0356865	0.28491	0.761146	0.0160447	0.268252	0.716642	0.0151066
KRW-1	Microgranular Mafic Enclave	Pl-3	Tonalite	62.4338	23.1451	b.d.l.	4.68814	9.26417	0.468814	100	2.77348	1.21177	-	0.223141	0.797915	0.0265685	0.212998	0.761642	0.0253607
KRW-1	Microgranular Mafic Enclave	Pl-3	Tonalite	51.7555	29.8537	0.543365	12.8318	4.80669	0.208986	100	2.36213	1.60583	0.0207399	0.627492	0.425342	0.0121682	0.589193	0.399381	0.0114255
KRW-1	Microgranular Mafic Enclave	Pl-3	Tonalite	60.846	23.9791	0.302872	5.54569	8.8564	0.469974	100	2.71688	1.26191	0.0113101	0.265319	0.766726	0.0267716	0.250581	0.724135	0.0252844
KRW-1	Microgranular Mafic Enclave	Pl-3	Tonalite	60.5717	24.4272	b.d.l.	6.13136	8.43334	0.436395	100	2.70182	1.28415	-	0.293034	0.729342	0.024833	0.279824	0.696463	0.0237135
KRW-1	Microgranular Mafic Enclave	Pl-3	Tonalite	61.7896	23.6659	b.d.l.	5.05423	9.30586	0.184382	100	2.74664	1.23984	-	0.240722	0.802024	0.010456	0.228562	0.76151	0.00992782
KRW-1	Microgranular Mafic Enclave	Pl-3	Tonalite	61.3541	23.5436	0.340734	5.07804	9.32073	0.362717	100	2.73715	1.23789	0.0127127	0.24273	0.80621	0.0206435	0.226939	0.75376	0.0193005
KRW-1	Microgranular Mafic Enclave	Pl-3	Tonalite	51.3686	30.2017	0.421898	13.2538	4.56884	0.185223	100	2.34519	1.62505	0.0161085	0.648327	0.404419	0.0107879	0.609597	0.38026	0.0101435
KRW-1	Microgranular Mafic Enclave	Pl-3	Tonalite	52.5053	29.4034	0.376054	12.3082	5.19362	0.213436	100	2.39116	1.57818	0.0143227	0.600583	0.458585	0.0124004	0.560471	0.427957	0.0115722
KRW-1	Microgranular Mafic Enclave	Pl-3	Tonalite	54.7663	28.3405	b.d.l.	10.6238	5.95018	0.319127	100	2.47546	1.50975	-	0.514516	0.521455	0.0184021	0.487983	0.494564	0.0174531
KRW-1	Microgranular Mafic Enclave	Pl-3	Tonalite	57.9376	26.0444	b.d.l.	8.10067	7.4893	0.42796	100	2.60203	1.37854	-	0.389804	0.652134	0.0245197	0.365513	0.611495	0.0229917
KRW-1	Microgranular Mafic Enclave	Pl-3	Tonalite	60.0941	24.7519	b.d.l.	6.38494	8.52348	0.245575	100	2.68267	1.30226	-	0.305398	0.73773	0.0139856	0.288898	0.697872	0.01323
KRW-1	Microgranular Mafic Enclave	Pl-3	Tonalite	50.8532	30.5259	0.379204	13.7112	4.3808	0.149686	100	2.32442	1.64445	0.0144957	0.671501	0.388235	0.00872847	0.628473	0.363358	0.00816917
KRW-1	Microgranular Mafic Enclave	Pl-3	Tonalite	52.3351	29.6552	0.360794	12.5476	4.89076	0.210463	100	2.38269	1.59122	0.0137373	0.612081	0.431713	0.0122239	0.579613	0.408812	0.0115755
KRW-1	Microgranular Mafic Enclave	Pl-3	Tonalite	54.517	28.171	b.d.l.	10.8893	6.1706	0.252067	100	2.46898	1.50363	-	0.528395	0.541822	0.0145634	0.487099	0.499476	0.0134252
KRW-1	Microgranular Mafic Enclave	Pl-3	Tonalite	55.4831	27.6396	b.d.l.	10.1508	6.40033	0.326131	100	2.50604	1.47135	-	0.491251	0.560498	0.0187924	0.458881	0.523565	0.0175541
KRW-1	Microgranular Mafic Enclave	Pl-3	Tonalite	58.6657	25.5551	b.d.l.	7.38076	7.94613	0.452303	100	2.63062	1.35053	-	0.354608	0.690834	0.025874	0.331002	0.644846	0.0241516
KRW-1	Microgranular Mafic Enclave	Pl-3	Tonalite	61.6445	23.5875	b.d.l.	5.09416	9.05629	0.617475	100	2.74556	1.23815	-	0.243099	0.782043	0.0350845	0.22929	0.737619	0.0330916
KRW-1	Microgranular Mafic Enclave	Pl-3	Tonalite	61.3106	23.8493	b.d.l.	5.4386	8.96801	0.433437	100	2.73128	1.25216	-	0.259592	0.774587	0.024633	0.245173	0.731563	0.0232647
KRW-1	Microgranular Mafic Enclave	Pl-3	Tonalite	61.7446	23.5918	b.d.l.	5.03991	9.14481	0.478905	100	2.74777	1.23736	-	0.240313	0.789041	0.0271889	0.227452	0.746814	0.0257338
KRW-1	Microgranular Mafic Enclave	Pl-3	Tonalite	50.0947	31.1408	0.294675	14.4285	3.88339	0.157862	100	2.29249	1.67958	0.0112779	0.707477	0.344565	0.00921623	0.66664	0.324676	0.00868424
KRW-1	Microgranular Mafic Enclave	Pl-3	Tonalite	58.254	25.545	0.349206	7.57672	7.91534	0.359788	100	2.61844	1.35325	0.0131271	0.364899	0.689813	0.0206312	0.339333	0.641482	0.0191857
KRW-1	Microgranular Mafic Enclave	Pl-3	Tonalite	49.2364	31.7595	0.397935	15.0032	3.60293	b.d.l.	100	2.257	1.71583	0.0152555	0.736892	0.320217	-	0.697082	0.302918	0
KRW-1	Microgranular Mafic Enclave	Pl-3	Tonalite	60.7958	24.2666	b.d.l.	5.90087	8.63212	0.404631	100	2.71046	1.27507	-	0.281877	0.746161	0.0230139	0.268186	0.709918	0.0218961
KRW-1	Microgranular Mafic Enclave	Pl-3	Tonalite	55.5594	27.0205	b.d.l.	10	7.21461	0.205479	100	2.51504	1.44157	-	0.485022	0.633206	0.0118664	0.429187	0.560312	0.0105003
KRW-1	Microgranular Mafic Enclave	Pl-3	Tonalite	59.5791	25.0405	b.d.l.	6.84296	8.27847	0.259039	100	2.66352	1.31935	-	0.327778	0.717557	0.0147737	0.309193	0.676871	0.013936
KRW-1	Microgranular Mafic Enclave	Pl-3	Tonalite	60.8953	24.1536	b.d.l.	5.8055	8.8389	0.306748	100	2.71437	1.26889	-	0.277268	0.763885	0.0174433	0.26192	0.721602	0.0164778
KRW-1	Microgranular Mafic Enclave	Pl-3	Tonalite	53.8313	28.4969	0.453412	11.2673	5.76967	0.181365	100	2.44408	1.52487	0.0172164	0.548117	0.507896	0.010505	0.513931	0.476219	0.00984976
KRW-1	Microgranular Mafic Enclave	Pl-3	Tonalite	57.9525	25.8315	0.497358	7.81266	7.59507	0.310849	100	2.60579	1.3689	0.0187027	0.376391	0.662129	0.017831	0.356313	0.626807	0.0168798
KRW-1	Microgranular Mafic Enclave	Pl-3	Tonalite	61.9052	23.2285	0.479886	5.36042	8.74004	0.285889	100	2.75632	1.21893	0.0178693	0.255726	0.754502	0.0162391	0.249133	0.735047	0.0158204
KRW-1	Microgranular Mafic Enclave	Pl-3	Tonalite	49.5933	31.2159	0.494183	14.9593	3.60342	0.133841	100	2.27503	1.6877	0.0189592	0.735275	0.320496	0.00783276	0.691305	0.30133	0.00736435
KRW-1	Microgranular Mafic Enclave	Pl-3	Tonalite	52.2618	29.031	1.05549	12.3643	5.12666	0.160836	100	2.38844	1.56368	0.0403415	0.605444	0.454265	0.00937725	0.566319	0.42491	0.00877128
KRW-1	Microgranular Mafic Enclave	Pl-3	Tonalite	53.7217	28.7191	b.d.l.	11.2955	5.9714	0.292306	100	2.43784	1.53597	-	0.549209	0.525384	0.0169221	0.503162	0.481334	0.0155034
KRW-1	Microgranular Mafic Enclave	Pl-3	Tonalite	61.3353	23.7082	b.d.l.	5.48161	8.82507	0.649827	100	2.73473	1.24583	-	0.26187	0.762898	0.0369626	0.246645	0.718542	0.0348136
KRW-1	Microgranular Mafic Enclave	Pl-3	Tonalite	60.0063	24.5394	0.536899	5.8743	8.54827	0.494789	100	2.68574	1.29445	0.0200969	0.281707	0.741805	0.028252	0.267842	0.705296	0.0268615
KRW-1	Microgranular Mafic Enclave	Pl-3	Tonalite	59.8767	24.9144	b.d.l.	6.6111	8.19822	0.399635	100	2.67479	1.31171	-	0.316432	0.710062	0.0227749	0.301574	0.676721	0.0217055
KRW-1	Microgranular Mafic Enclave	Pl-3	Tonalite	51.1766	30.1658	0.470641	13.5365	4.4935	0.15688	100	2.33903	1.62493	0.0179896	0.662896	0.398192	0.00914731	0.619392	0.372061	0.008547
KRW-1	Microgranular Mafic Enclave	Pl-3	Tonalite	63.7278	22.3824	b.d.l.	3.67639	9.69941	0.514024	100	2.82147	1.1679	-	0.174398	0.832598	0.0290329	0.168333	0.803644	0.0280232
KRW-1	Microgranular Mafic Enclave	Pl-3	Tonalite	59.2789	24.8674	0.349947	6.96713	8.3245	0.212089	100	2.65702	1.31365	0.0131179	0.334597	0.723429	0.0121276	0.312662	0.676005	0.0113325
KRW-1	Microgranular Mafic Enclave	Pl-3	Tonalite	58.1861	25.7086	0.511282	7.74703	7.55807	0.288985	100	2.61421	1.3613	0.019211	0.372933	0.658382	0.0165638	0.355894	0.628299	0.0158069
KRW-1	Microgranular Mafic Enclave	Pl-3	Tonalite	58.7099	25.154	0.667989	7.28525	7.96368	0.219184	100	2.63698	1.33154	0.0250918	0.350601	0.69351	0.0125593	0.331798	0.656316	0.0118857
KRW-1	Microgranular Mafic Enclave	Pl-3	Tonalite	60.1181	23.7499	1.22212	6.05968	8.56503	0.285161	100	2.69857	1.25645	0.0458786	0.291442	0.74542	0.0163298	0.276722	0.707772	0.015505
KRW-1	Microgranular Mafic Enclave	Pl-3	Tonalite	61.1026	23.9403	b.d.l.	5.65561	8.98309	0.318471	100	2.72325	1.25751	-	0.270073	0.776242	0.0181075	0.253727	0.729261	0.0170116
KRW-1	Microgranular Mafic Enclave	Pl-3	Tonalite	60.2891	24.3986	0.330408	6.00929	8.68353	0.289107	100	2.69405	1.28495	0.0123477	0.287716	0.752329	0.0164811	0.272323	0.712078	0.0155993
KRW-1	Microgranular Mafic Enclave	Pl-3	Tonalite	59.7377	24.3725	0.409794	6.35181	8.452	0.67616	100	2.67979	1.28857	0.015374	0.305297	0.735115	0.0386957	0.282916	0.681225	0.0358589
KRW-1	Microgranular Mafic Enclave	Pl-3	Tonalite	59.6252	24.3411	0.77162	6.36336	8.59806	0.300631	100	2.67569	1.28736	0.0289586	0.305962	0.748085	0.0172108	0.28561	0.698324	0.016066
KRW-1	Microgranular Mafic Enclave	Pl-3	Tonalite	61.575	23.8414	b.d.l.	5.09884	9.32267	0.16204	100	2.73815	1.24951	-	0.24294	0.803781	0.00919253	0.230076	0.761219	0.00870576
KRW-1	Microgranular Mafic Enclave	Pl-3	Tonalite	49.611	31.3439	0.564851	14.8034	3.67686	b.d.l.	100	2.27402	1.69326	0.021653	0.727028	0.326767	-	0.689914	0.310086	0
KRW-1	Microgranular Mafic Enclave	Pl-3	Tonalite	50.5499	30.5612	0.527497	14.0965	4.11897	0.145903	100	2.31405	1.64883	0.0201948	0.691413	0.365581	0.00852076	0.6489	0.343103	0.00799684
KRW-1	Microgranular Mafic Enclave	Pl-3	Tonalite	58.5117	25.5635	0.351116	7.55465	7.69057	0.328463	100	2.62577	1.35204	0.0131775	0.363247	0.66914	0.0188045	0.345558	0.636553	0.0178887
KRW-1	Microgranular Mafic Enclave	Pl-3	Tonalite	60.2293	24.5659	b.d.l.	6.32235	8.69323	0.189225	100	2.68866	1.29246	-	0.3024	0.752409	0.0107763	0.283787	0.7061	0.010113
KRW-1	Microgranular Mafic Enclave	Pl-3	Tonalite	59.0919	25.1382	0.287112	6.95449	8.20927	0.319013	100	2.64871	1.32799	0.0107628	0.333999	0.713436	0.0182421	0.313415	0.669467	0.0171179
KRW-1	Microgranular Mafic Enclave	Pl-3	Tonalite	60.1646	24.5858	0.340099	6.15469	8.46956	0.285244	100	2.68795	1.29455	0.0127073	0.294619	0.733643	0.0162576	0.282061	0.702374	0.0155647
KRW-1	Microgranular Mafic Enclave	Pl-3	Tonalite	50.5019	30.493	0.680348	14.0196	4.09324	0.211912	100	2.31389	1.6466	0.0260696	0.688248	0.363619	0.0123865	0.646696	0.341665	0.0116387
KRW-1	Microgranular Mafic Enclave	Pl-3	Tonalite	62.3621	23.3306	b.d.l.	4.77296	9.10463	0.429683	100	2.76882	1.22083	-	0.227058	0.783757	0.0243379	0.219347	0.757141	0.0235114
KRW-1	Microgranular Mafic Enclave	Pl-3	Tonalite	61.1163	23.74	0.553462	5.42864	8.80829	0.353274	100	2.72772	1.24876	0.0206585	0.259602	0.762216	0.0201148	0.249154	0.731541	0.0193052
KRW-1	Microgranular Mafic Enclave	Pl-3	Tonalite	60.4392	24.2741	0.383969	5.97552	8.65131	0.275978	100	2.70002	1.27804	0.0143454	0.286021	0.749332	0.0157284	0.272121	0.712915	0.014964
KRW-1	Microgranular Mafic Enclave	Pl-3	Tonalite	60.4542	24.4947	b.d.l.	6.0965	8.69376	0.260813	100	2.69677	1.28779	-	0.291389	0.751917	0.0148425	0.275376	0.710597	0.0140269
KRW-1	Microgranular Mafic Enclave	Pl-3	Tonalite	61.2082	24.0669	b.d.l.	5.63107	8.66235	0.431499	100	2.72537	1.26296	-	0.268646	0.747819	0.0245108	0.258072	0.718382	0.023546
KRW-1	Microgranular Mafic Enclave	Pl-3	Tonalite	51.1972	30.2484	0.311839	13.4536	4.55507	0.233879	100	2.33898	1.62868	0.0119146	0.658556	0.403477	0.0136311	0.612232	0.375096	0.0126723
KRW-1	Microgranular Mafic Enclave	Pl-3	Tonalite	62.1865	23.0642	0.41795	4.53146	9.39287	0.406951	100	2.76819	1.21002	0.0155594	0.216128	0.810668	0.0231102	0.205855	0.772133	0.0220117
KRW-1	Microgranular Mafic Enclave	Pl-3	Tonalite	61.4497	23.8539	b.d.l.	5.49451	8.94661	0.2553	100	2.73425	1.25093	-	0.261952	0.771829	0.0144921	0.249889	0.736286	0.0138247
KRW-1	Microgranular Mafic Enclave	Pl-3	Tonalite	62.1844	23.1065	0.374412	4.49294	9.40308	0.438596	100	2.76775	1.21209	0.0139368	0.214264	0.811445	0.0249041	0.203942	0.772354	0.0237043
KRW-1	Microgranular Mafic Enclave	Pl-3	Tonalite	60.3044	24.5824	b.d.l.	6.30622	8.62904	0.177918	100	2.69062	1.29265	-	0.301472	0.746467	0.0101271	0.284927	0.705501	0.00957134
KRW-1	Microgranular Mafic Enclave	Pl-3	Tonalite	55.5957	27.4563	0.478095	9.62045	6.58601	0.26344	100	2.51293	1.46264	0.0180727	0.465918	0.577174	0.0151909	0.440259	0.545387	0.0143543
KRW-1	Microgranular Mafic Enclave	Pl-3	Tonalite	61.1548	23.7675	0.47957	5.29446	9.00633	0.297334	100	2.72828	1.24967	0.0178928	0.253077	0.779022	0.0169224	0.241251	0.742618	0.0161316
KRW-1	Microgranular Mafic Enclave	Pl-3	Tonalite	55.1203	27.656	0.425804	10.2512	6.30189	0.244837	100	2.49501	1.47538	0.016119	0.497177	0.553066	0.0141384	0.467104	0.519612	0.0132832
KRW-1	Microgranular Mafic Enclave	Pl-3	Tonalite	57.6706	25.9523	0.533696	7.9008	7.73336	0.209293	100	2.59539	1.37651	0.0200868	0.380972	0.674778	0.0120161	0.356794	0.631953	0.0112535
KRW-1	Microgranular Mafic Enclave	Pl-3	Tonalite	49.5296	31.4277	0.496227	14.8248	3.7217	b.d.l.	100	2.27036	1.69784	0.019023	0.728103	0.330762	-	0.687626	0.312374	0
KRW-1	Microgranular Mafic Enclave	Pl-3	Tonalite	61.6539	23.5825	b.d.l.	5.24819	8.98568	0.529723	100	2.7452	1.23754	-	0.250379	0.775727	0.0300901	0.237057	0.734454	0.0284892
KRW-1	Microgranular Mafic Enclave	Pl-3	Tonalite	60.3729	24.2575	0.30349	5.96141	8.86625	0.238457	100	2.69796	1.2776	0.0113424	0.285441	0.768206	0.0135945	0.267457	0.719805	0.012738
KRW-1	Microgranular Mafic Enclave	Pl-3	Tonalite	62.2175	23.2942	b.d.l.	5.0288	9.12716	0.3323	100	2.76424	1.21974	-	0.239388	0.786218	0.0188345	0.229202	0.752765	0.0180331
KRW-1	Microgranular Mafic Enclave	Pl-3	Tonalite	60.3242	24.483	b.d.l.	6.28284	8.59698	0.313024	100	2.6931	1.28819	-	0.300532	0.744134	0.0178279	0.282855	0.700365	0.0167793
KRW-1	Microgranular Mafic Enclave	Pl-3	Tonalite	61.9447	23.1473	0.322685	4.87254	9.09971	0.613101	100	2.76056	1.21576	0.0120265	0.23266	0.786257	0.0348567	0.220788	0.746134	0.0330779
KRW-1	Microgranular Mafic Enclave	Pl-3	Tonalite	62.6227	22.77	0.330773	4.23602	9.49637	0.544174	100	2.78528	1.19359	0.0123037	0.201869	0.818915	0.030877	0.191952	0.778687	0.0293603
KRW-1	Microgranular Mafic Enclave	Pl-3	Tonalite	59.062	24.3511	2.11652	5.95967	8.25443	0.25621	100	2.66204	1.29354	0.0797804	0.287807	0.721334	0.014732	0.281097	0.704515	0.0143885
KRW-1	Microgranular Mafic Enclave	Pl-3	Tonalite	62.1568	23.2509	b.d.l.	4.73435	9.62651	0.231457	100	2.76298	1.2181	-	0.225488	0.829665	0.0131257	0.211076	0.776637	0.0122867
KRW-1	Microgranular Mafic Enclave	Pl-3	Tonalite	49.733	31.146	0.54426	14.695	3.68659	0.195112	100	2.28099	1.68359	0.0208763	0.722142	0.327829	0.0114162	0.680375	0.308869	0.010756
KRW-1	Microgranular Mafic Enclave	Pl-3	Tonalite	51.3705	30.0848	0.45682	13.4653	4.44855	0.174027	100	2.34622	1.61942	0.017449	0.658941	0.39393	0.0101399	0.619882	0.37058	0.00953883
KRW-1	Microgranular Mafic Enclave	Pl-3	Tonalite	61.3488	23.7957	b.d.l.	5.42836	8.80555	0.621568	100	2.734	1.24981	-	0.2592	0.760839	0.035338	0.245599	0.720917	0.0334838
KRW-1	Microgranular Mafic Enclave	Pl-3	Tonalite	61.2144	23.7199	b.d.l.	5.61269	8.80744	0.645514	100	2.73087	1.24714	-	0.268282	0.7618	0.0367379	0.251479	0.714085	0.0344368
KRW-1	Microgranular Mafic Enclave	Pl-3	Tonalite	54.1332	28.7486	b.d.l.	11.0907	5.72905	0.298507	100	2.45061	1.53385	-	0.537953	0.50285	0.0172396	0.508442	0.475264	0.0162939
KRW-1	Microgranular Mafic Enclave	Pl-3	Tonalite	61.4541	23.8976	b.d.l.	5.38826	8.73306	0.526995	100	2.73538	1.25365	-	0.256974	0.753664	0.029925	0.246957	0.724285	0.0287585
KRW-1	Microgranular Mafic Enclave	Pl-3	Tonalite	60.6081	24.497	b.d.l.	6.21856	8.67627	b.d.l.	100	2.69973	1.28605	-	0.296793	0.74932	-	0.283711	0.716289	0
KRW-1	Microgranular Mafic Enclave	Pl-3	Tonalite	59.06	25.3826	b.d.l.	7.20185	7.84552	0.51008	100	2.64487	1.33968	-	0.345564	0.681204	0.0291414	0.327267	0.645135	0.0275984
KRW-1	Microgranular Mafic Enclave	Pl-3	Tonalite	51.7186	30.1153	b.d.l.	13.7486	4.41753	b.d.l.	100	2.35499	1.61616	-	0.670771	0.390002	-	0.632342	0.367658	0
KRW-1	Microgranular Mafic Enclave	Pl-3	Tonalite	61.102	24.0056	b.d.l.	5.93121	8.5985	0.362658	100	2.72223	1.26048	-	0.283131	0.74274	0.0206124	0.270555	0.709749	0.0196968
KRW-1	Microgranular Mafic Enclave	Pl-3	Tonalite	58.7638	25.6426	b.d.l.	7.55202	7.84578	0.195838	100	2.63098	1.35309	-	0.362281	0.681065	0.0111858	0.343547	0.645846	0.0106074
KRW-1	Microgranular Mafic Enclave	Pl-3	Tonalite	56.6779	26.8443	b.d.l.	9.28158	6.77435	0.42189	100	2.55315	1.42518	-	0.44798	0.591663	0.024245	0.421078	0.556133	0.0227891
KRW-1	Microgranular Mafic Enclave	Pl-3	Tonalite	51.1705	30.5628	b.d.l.	13.9395	4.12627	0.200993	100	2.33342	1.64256	-	0.681072	0.364817	0.0116927	0.64399	0.344954	0.0110561
KRW-1	Microgranular Mafic Enclave	Pl-3	Tonalite	57.8683	26.0332	b.d.l.	8.47537	7.35466	0.268503	100	2.59876	1.37786	-	0.40781	0.640371	0.0153828	0.383437	0.602099	0.0144635
KRW-1	Microgranular Mafic Enclave	Pl-3	Tonalite	61.6133	23.627	b.d.l.	5.53776	8.64989	0.572082	100	2.74325	1.23981	-	0.26418	0.7467	0.0324946	0.253197	0.715659	0.0311438
KRW-1	Microgranular Mafic Enclave	Pl-3	Tonalite	56.1865	27.1653	b.d.l.	9.32391	6.93769	0.386655	100	2.53435	1.44412	-	0.450617	0.606729	0.0222495	0.417394	0.561997	0.0206091
KRW-7	Microgranular Mafic Enclave	Pl-3	Tonalite	50.7231	30.3945	0.613213	13.8725	4.17679	0.219831	100	2.32215	1.63997	0.0234782	0.680477	0.370742	0.0128391	0.639511	0.348423	0.0120662
KRW-7	Microgranular Mafic Enclave	Pl-3	Tonalite	55.781	27.585	b.d.l.	9.90202	6.45533	0.276657	100	2.51588	1.46633	-	0.478522	0.564504	0.0159187	0.451886	0.533082	0.0150326
KRW-7	Microgranular Mafic Enclave	Pl-3	Tonalite	57.7976	26.392	b.d.l.	8.43142	7.09597	0.282933	100	2.59261	1.39526	-	0.40523	0.617139	0.0161909	0.390184	0.594226	0.0155898
KRW-7	Microgranular Mafic Enclave	Pl-3	Tonalite	59.9056	24.7695	b.d.l.	6.58871	8.37643	0.359793	100	2.6772	1.30463	-	0.315492	0.725802	0.020513	0.297128	0.683553	0.0193189
KRW-7	Microgranular Mafic Enclave	Pl-3	Tonalite	60.925	24.1624	b.d.l.	5.674	9.05809	0.180485	100	2.7147	1.26888	-	0.270887	0.78254	0.0102595	0.254668	0.735686	0.00964526
KRW-7	Microgranular Mafic Enclave	Pl-3	Tonalite	51.0899	30.3968	0.48217	13.5912	4.43998	b.d.l.	100	2.33305	1.63596	0.0184144	0.664997	0.39311	-	0.628478	0.371522	0
KRW-7	Microgranular Mafic Enclave	Pl-3	Tonalite	59.6717	24.6935	0.263451	6.66734	8.25818	0.445841	100	2.67209	1.30322	0.00986622	0.319896	0.716986	0.0254696	0.301121	0.674905	0.0239748
KRW-7	Microgranular Mafic Enclave	Pl-3	Tonalite	60.7532	23.9967	0.473348	5.5567	8.98333	0.236674	100	2.71313	1.26301	0.0176787	0.265884	0.777827	0.0134838	0.2515	0.735746	0.0127543
KRW-7	Microgranular Mafic Enclave	Pl-3	Tonalite	61.3768	23.7808	b.d.l.	5.69134	8.6669	0.484119	100	2.73388	1.24841	-	0.271622	0.748486	0.0275099	0.259276	0.714465	0.0262594
KRW-7	Microgranular Mafic Enclave	Pl-3	Tonalite	60.6151	24.3754	b.d.l.	6.03165	8.39056	0.58724	100	2.70462	1.28184	-	0.28836	0.725873	0.0334273	0.275242	0.692851	0.0319066
KRW-7	Microgranular Mafic Enclave	Pl-3	Tonalite	62.0918	23.1854	b.d.l.	4.81719	9.51503	0.390583	100	2.7626	1.21578	-	0.229642	0.820802	0.0221696	0.214096	0.765235	0.0206688
KRW-7	Microgranular Mafic Enclave	Pl-3	Tonalite	51.1903	30.0494	0.724081	13.22	4.81624	b.d.l.	100	2.3409	1.61951	0.0276917	0.647737	0.427018	-	0.602683	0.397317	0
KRW-7	Microgranular Mafic Enclave	Pl-3	Tonalite	50.369	30.7523	0.462606	14.3408	3.94317	0.132173	100	2.30571	1.6591	0.0177101	0.703377	0.34997	0.00771872	0.662897	0.329829	0.0072745
KRW-7	Microgranular Mafic Enclave	Pl-3	Tonalite	55.9644	27.5153	b.d.l.	9.97221	6.25903	0.289049	100	2.52222	1.4615	-	0.481544	0.546918	0.016619	0.460772	0.523326	0.0159021
KRW-7	Microgranular Mafic Enclave	Pl-3	Tonalite	60.3518	24.5351	b.d.l.	6.38584	8.17836	0.548958	100	2.6943	1.29091	-	0.305455	0.70789	0.0312648	0.292411	0.67766	0.0299296
KRW-7	Microgranular Mafic Enclave	Pl-3	Tonalite	60.8367	24.2106	b.d.l.	5.92016	8.64908	0.383401	100	2.71219	1.27208	-	0.282789	0.747599	0.0218056	0.268761	0.710515	0.020724
KRW-7	Microgranular Mafic Enclave	Pl-3	Tonalite	55.2286	27.6087	0.303269	10.1763	6.4248	0.25834	100	2.49881	1.47221	0.0114753	0.493328	0.563603	0.0149115	0.460261	0.525827	0.013912
KRW-7	Microgranular Mafic Enclave	Pl-3	Tonalite	58.9871	24.7376	0.389568	7.29358	8.20258	0.389568	100	2.6504	1.30998	0.0146388	0.351131	0.714576	0.0223305	0.322719	0.656757	0.0205237
KRW-7	Microgranular Mafic Enclave	Pl-3	Tonalite	61.0512	24.0488	b.d.l.	5.69606	8.69804	0.505828	100	2.72132	1.26338	-	0.272041	0.751712	0.028764	0.258467	0.714204	0.0273288
KRW-7	Microgranular Mafic Enclave	Pl-3	Tonalite	60.7573	24.4067	b.d.l.	5.88365	8.35633	0.596092	100	2.70864	1.28238	-	0.281044	0.722293	0.0339022	0.270954	0.696361	0.032685
KRW-7	Microgranular Mafic Enclave	Pl-3	Tonalite	60.5766	24.0475	0.40701	5.95817	8.63765	0.373092	100	2.70731	1.26665	0.0152127	0.285312	0.748468	0.0212721	0.270425	0.709413	0.0201621
KRW-7	Microgranular Mafic Enclave	Pl-3	Tonalite	50.8103	30.4103	0.597632	13.9064	4.27537	b.d.l.	100	2.32374	1.63912	0.022858	0.681437	0.3791	-	0.64254	0.35746	0
KRW-7	Microgranular Mafic Enclave	Pl-3	Tonalite	61.4235	23.9761	b.d.l.	5.29112	8.6894	0.61988	100	2.73416	1.25783	-	0.252355	0.749935	0.0352013	0.243236	0.722835	0.0339293
KRW-7	Microgranular Mafic Enclave	Pl-3	Tonalite	59.872	24.84	b.d.l.	6.70157	8.14427	0.442118	100	2.67562	1.3083	-	0.320886	0.705661	0.0252057	0.305096	0.670938	0.0239654
KRW-7	Microgranular Mafic Enclave	Pl-3	Tonalite	61.454	23.3447	0.613714	5.15756	9.01688	0.413077	100	2.74314	1.22812	0.0229104	0.24667	0.780367	0.0235229	0.234799	0.74281	0.0223908
KRW-7	Microgranular Mafic Enclave	Pl-3	Tonalite	60.6017	23.998	0.356961	5.83376	8.66905	0.540541	100	2.70957	1.26458	0.0133476	0.279472	0.751504	0.0308322	0.263204	0.707759	0.0290375
KRW-7	Microgranular Mafic Enclave	Pl-3	Tonalite	57.4763	25.5142	0.473056	7.79515	8.29905	0.442205	100	2.59585	1.35808	0.0178678	0.377215	0.726713	0.0254785	0.333994	0.643447	0.0225592
KRW-7	Microgranular Mafic Enclave	Pl-3	Tonalite	61.6643	23.9045	b.d.l.	4.85497	9.41164	0.164575	100	2.74035	1.25201	-	0.23117	0.810926	0.00933033	0.219863	0.771263	0.00887397
KRW-7	Microgranular Mafic Enclave	Pl-3	Tonalite	62.4559	23.2213	b.d.l.	4.70857	9.13711	0.477079	100	2.77319	1.2152	-	0.224011	0.786609	0.0270245	0.215884	0.758072	0.0260441
KRW-7	Microgranular Mafic Enclave	Pl-3	Tonalite	62.3941	23.1356	b.d.l.	4.63983	9.57627	0.254237	100	2.77145	1.21115	-	0.22082	0.824715	0.0144067	0.208333	0.778075	0.0135919
KRW-7	Microgranular Mafic Enclave	Pl-3	Tonalite	50.2009	31.4866	b.d.l.	14.5062	3.8063	b.d.l.	100	2.291	1.69353	-	0.709319	0.336791	-	0.678054	0.321946	0
KRW-7	Microgranular Mafic Enclave	Pl-3	Tonalite	59.8553	24.9423	b.d.l.	6.45838	8.40847	0.3355	100	2.67375	1.31314	-	0.309112	0.728248	0.0191193	0.292587	0.689316	0.0180972
KRW-7	Microgranular Mafic Enclave	Pl-3	Tonalite	61.1137	23.6454	0.35739	5.25709	9.23449	0.391976	100	2.72886	1.24435	0.0133461	0.251514	0.799466	0.0223287	0.234335	0.744861	0.0208036
KRW-7	Microgranular Mafic Enclave	Pl-3	Tonalite	61.2212	23.5931	0.455685	5.25177	9.05673	0.421508	100	2.73296	1.24128	0.0170124	0.251195	0.783876	0.0240048	0.237183	0.740151	0.0226658
KRW-7	Microgranular Mafic Enclave	Pl-3	Tonalite	60.3207	24.2039	0.549828	5.8992	8.38488	0.641466	100	2.69969	1.2767	0.0205799	0.282888	0.727593	0.0366254	0.270162	0.694861	0.0349777
KRW-7	Microgranular Mafic Enclave	Pl-3	Tonalite	61.557	23.5238	0.367724	4.917	9.32969	0.304686	100	2.74325	1.23552	0.013705	0.234781	0.80612	0.0173221	0.221863	0.761768	0.0163691
KRW-7	Microgranular Mafic Enclave	Pl-3	Tonalite	61.1229	22.9012	0.803553	4.95877	9.262	0.190315	100	2.73232	1.20654	0.0300408	0.237507	0.802745	0.0108533	0.225959	0.763715	0.0103256
KRW-7	Microgranular Mafic Enclave	Pl-3	Tonalite	52.0121	30.0466	b.d.l.	12.8647	4.83783	0.238638	100	2.3673	1.61176	-	0.62737	0.426918	0.0138564	0.587346	0.399682	0.0129724
KRW-7	Microgranular Mafic Enclave	Pl-3	Tonalite	50.7921	30.5263	0.595428	13.865	4.22116	b.d.l.	100	2.32198	1.64472	0.0227646	0.679133	0.374143	-	0.644781	0.355219	0
KRW-7	Microgranular Mafic Enclave	Pl-3	Tonalite	50.1372	30.8398	0.601393	14.5917	3.82992	b.d.l.	100	2.29665	1.66495	0.0230389	0.716167	0.340149	-	0.677986	0.322014	0
KRW-7	Microgranular Mafic Enclave	Pl-3	Tonalite	61.3215	23.5484	0.582726	4.93236	9.30281	0.312175	100	2.73661	1.23856	0.0217487	0.235846	0.80493	0.0177729	0.222801	0.760409	0.0167899
KRW-7	Microgranular Mafic Enclave	Pl-3	Tonalite	56.3136	26.3877	1.00636	9.20551	6.85381	0.233051	100	2.54849	1.40743	0.0380882	0.446367	0.601377	0.0134549	0.420625	0.566696	0.012679
KRW-7	Microgranular Mafic Enclave	Pl-3	Tonalite	50.3128	30.4528	0.848266	14.3251	4.06108	b.d.l.	100	2.30718	1.64583	0.0325314	0.70384	0.361067	-	0.66094	0.33906	0
KRW-7	Microgranular Mafic Enclave	Pl-3	Tonalite	60.8788	24.3048	b.d.l.	5.73127	8.77733	0.30779	100	2.71219	1.27615	-	0.273576	0.758159	0.0174932	0.26074	0.722587	0.0166725
KRW-7	Microgranular Mafic Enclave	Pl-3	Tonalite	60.9751	23.8809	0.550102	5.27451	8.85557	0.463812	100	2.72271	1.25677	0.0205428	0.252351	0.766671	0.0264211	0.241382	0.733346	0.0252726
KRW-7	Microgranular Mafic Enclave	Pl-3	Tonalite	58.7425	25.5501	b.d.l.	7.60976	7.82656	0.271003	100	2.63172	1.34907	-	0.365285	0.679833	0.0154889	0.344411	0.640985	0.0146038
KRW-7	Microgranular Mafic Enclave	Pl-3	Tonalite	60.3409	24.3058	0.321647	6.0148	8.70591	0.310925	100	2.69676	1.28025	0.012022	0.288022	0.754378	0.0177275	0.271686	0.711592	0.0167221
KRW-7	Microgranular Mafic Enclave	Pl-3	Tonalite	60.0773	24.4175	0.300655	6.21712	8.65457	0.332868	100	2.68748	1.28733	0.0112479	0.297987	0.750627	0.0189962	0.279116	0.703091	0.0177932
KRW-7	Microgranular Mafic Enclave	Pl-3	Tonalite	60.4045	24.4971	b.d.l.	6.16483	8.5226	0.410989	100	2.69594	1.28858	-	0.294806	0.737493	0.0234009	0.279252	0.698582	0.0221662
KRW-7	Microgranular Mafic Enclave	Pl-3	Tonalite	61.7119	23.5024	0.370204	4.89118	9.2551	0.269239	100	2.74784	1.23336	0.0137858	0.233351	0.799002	0.015294	0.222738	0.762663	0.0145985
KRW-7	Microgranular Mafic Enclave	Pl-3	Tonalite	50.1834	30.7983	0.658037	14.4229	3.93743	b.d.l.	100	2.2989	1.6628	0.0252103	0.707923	0.349718	-	0.669342	0.330658	0
KRW-7	Microgranular Mafic Enclave	Pl-3	Tonalite	50.7151	30.6693	0.589584	14.1391	3.88689	b.d.l.	100	2.31762	1.65182	0.022533	0.692309	0.34439	-	0.667801	0.332199	0
KRW-7	Microgranular Mafic Enclave	Pl-3	Tonalite	50.5837	30.9438	b.d.l.	14.108	4.36443	b.d.l.	100	2.30951	1.66509	-	0.69016	0.38635	-	0.641108	0.358892	0
KRW-7	Microgranular Mafic Enclave	Pl-3	Tonalite	51.1336	30.2921	0.534118	13.6037	4.43645	b.d.l.	100	2.33564	1.63073	0.0204035	0.665776	0.392897	-	0.628878	0.371122	0
KRW-7	Microgranular Mafic Enclave	Pl-3	Tonalite	54.8834	28.1016	b.d.l.	10.8117	5.95029	0.25297	100	2.48116	1.49727	-	0.5237	0.52155	0.0145896	0.494131	0.492103	0.0137659
KRW-7	Microgranular Mafic Enclave	Pl-3	Tonalite	60.0066	24.6871	b.d.l.	6.46805	8.27334	0.564847	100	2.68235	1.30059	-	0.309787	0.717037	0.0322113	0.292518	0.677066	0.0304157
KRW-7	Microgranular Mafic Enclave	Pl-3	Tonalite	60.7099	24.3835	b.d.l.	5.8056	8.6144	0.486564	100	2.70712	1.28144	-	0.277376	0.744761	0.0276789	0.264214	0.709421	0.0263655
KRW-7	Microgranular Mafic Enclave	Pl-3	Tonalite	60.6776	24.2909	b.d.l.	5.93753	8.63039	0.463525	100	2.70698	1.27719	-	0.283816	0.746503	0.026381	0.268587	0.706447	0.0249654
KRW-7	Microgranular Mafic Enclave	Pl-3	Tonalite	49.803	30.9973	0.777524	14.6175	3.80469	b.d.l.	100	2.28447	1.67575	0.0298272	0.718416	0.338371	-	0.679812	0.320188	0
KRW-7	Microgranular Mafic Enclave	Pl-3	Tonalite	61.3349	23.3341	0.718641	5.07404	9.26611	0.272213	100	2.73946	1.2283	0.0268434	0.242821	0.802416	0.0155105	0.228915	0.756463	0.0146223
KRW-7	Microgranular Mafic Enclave	Pl-3	Tonalite	59.9607	24.7218	b.d.l.	6.76413	8.11695	0.436395	100	2.6795	1.30203	-	0.323872	0.703274	0.0248787	0.307856	0.668496	0.0236484
KRW-7	Microgranular Mafic Enclave	Pl-3	Tonalite	50.4623	30.5994	0.717938	13.7496	4.20972	0.261068	100	2.31214	1.65239	0.0275107	0.67501	0.373976	0.0152602	0.634261	0.3514	0.014339
KRW-7	Microgranular Mafic Enclave	Pl-3	Tonalite	49.2747	31.2198	0.758242	15.1538	3.59341	b.d.l.	100	2.26426	1.69078	0.0291392	0.746103	0.320149	-	0.699743	0.300257	0
KRW-7	Microgranular Mafic Enclave	Pl-3	Tonalite	51.6394	29.9704	0.350916	12.7646	5.08828	0.186424	100	2.35684	1.61211	0.0133943	0.624206	0.45026	0.0108545	0.575135	0.414863	0.0100012
KRW-7	Microgranular Mafic Enclave	Pl-3	Tonalite	60.3026	24.317	0.337433	6.01938	8.4576	0.566017	100	2.69681	1.28168	0.0126203	0.28843	0.733341	0.0322927	0.273636	0.695728	0.0306364
KRW-7	Microgranular Mafic Enclave	Pl-3	Tonalite	62.567	22.8574	b.d.l.	4.59415	9.28101	0.700453	100	2.78216	1.1979	-	0.218885	0.800159	0.0397354	0.206733	0.755737	0.0375294
KRW-7	Microgranular Mafic Enclave	Pl-3	Tonalite	60.7978	24.1985	0.412655	5.6502	8.73982	0.201037	100	2.71154	1.27195	0.0153916	0.270001	0.755745	0.0114384	0.260322	0.72865	0.0110283
KRW-7	Microgranular Mafic Enclave	Pl-3	Tonalite	61.7823	23.3298	0.330843	4.81323	9.29562	0.448239	100	2.75292	1.22517	0.0123288	0.229795	0.80307	0.0254801	0.217127	0.758797	0.0240754
KRW-7	Microgranular Mafic Enclave	Pl-3	Tonalite	61.7708	23.4333	0.346358	4.83819	9.29754	0.313887	100	2.75064	1.22981	0.0128986	0.230838	0.802718	0.0178314	0.219556	0.763485	0.0169598
KRW-7	Microgranular Mafic Enclave	Pl-3	Tonalite	61.1751	23.7327	0.368664	5.44931	8.88249	0.391705	100	2.7293	1.2479	0.0137554	0.26049	0.768342	0.0222944	0.24782	0.73097	0.02121
KRW-7	Microgranular Mafic Enclave	Pl-3	Tonalite	60.8424	23.9759	0.532284	5.65841	8.66698	0.323999	100	2.71637	1.26158	0.0198744	0.270677	0.75023	0.0184539	0.260426	0.721819	0.017755
KRW-7	Microgranular Mafic Enclave	Pl-3	Tonalite	61.1368	23.8944	0.370456	5.40634	8.87937	0.312572	100	2.7259	1.25562	0.0138138	0.258276	0.767596	0.0177794	0.247473	0.735491	0.0170358
KRW-7	Microgranular Mafic Enclave	Pl-3	Tonalite	61.1136	23.7652	0.426583	5.41087	8.91334	0.370454	100	2.72719	1.24989	0.0159202	0.258713	0.771192	0.0210898	0.24616	0.733773	0.0200665
KRW-7	Microgranular Mafic Enclave	Pl-3	Tonalite	52.9267	29.4349	b.d.l.	12.4243	5.02355	0.190626	100	2.40312	1.57513	-	0.604431	0.442237	0.0110419	0.571452	0.418108	0.0104394
KRW-7	Microgranular Mafic Enclave	Pl-3	Tonalite	53.5593	29.0734	b.d.l.	11.661	5.50282	0.20339	100	2.42796	1.55331	-	0.566393	0.483657	0.0117624	0.533421	0.455501	0.0110777
KRW-7	Microgranular Mafic Enclave	Pl-3	Tonalite	60.1876	24.6946	b.d.l.	6.1082	8.59511	0.414485	100	2.68735	1.29949	-	0.292217	0.744069	0.0236095	0.275703	0.702021	0.0222753
KRW-7	Microgranular Mafic Enclave	Pl-3	Tonalite	58.0915	25.8071	0.315714	7.86231	7.62807	0.295346	100	2.60972	1.36639	0.0118616	0.378447	0.664416	0.0169267	0.357096	0.626932	0.0159718
KRW-7	Microgranular Mafic Enclave	Pl-3	Tonalite	60.2181	24.5341	b.d.l.	6.3003	8.4604	0.487082	100	2.69023	1.29178	-	0.301577	0.732821	0.0277604	0.283928	0.689936	0.0261358
KRW-7	Microgranular Mafic Enclave	Pl-3	Tonalite	60.4695	24.4708	b.d.l.	6.23056	8.36761	0.461523	100	2.6983	1.28693	-	0.29789	0.723935	0.0262729	0.284219	0.690714	0.0250672
KRW-5	Microgranular Mafic Enclave	Pl-3	Tonalite	59.5988	24.928	b.d.l.	6.893	8.11728	0.462963	100	2.66637	1.31439	-	0.330419	0.704105	0.0264235	0.311438	0.663657	0.0249055
KRW-5	Microgranular Mafic Enclave	Pl-3	Tonalite	59.8617	24.6405	0.318297	6.48666	8.39644	0.296345	100	2.67794	1.29914	0.0119083	0.310919	0.728267	0.0169126	0.294403	0.689583	0.0160142
KRW-5	Microgranular Mafic Enclave	Pl-3	Tonalite	60.8102	24.1684	0.277186	5.56503	8.65672	0.522388	100	2.71374	1.27114	0.010345	0.266093	0.749011	0.0297403	0.254672	0.716864	0.0284639
KRW-5	Microgranular Mafic Enclave	Pl-3	Tonalite	53.2279	29.3588	b.d.l.	12.0004	5.2152	0.197628	100	2.414	1.56924	-	0.583134	0.458577	0.0114343	0.553707	0.435436	0.0108572
KRW-5	Microgranular Mafic Enclave	Pl-3	Tonalite	53.1665	29.2723	b.d.l.	12.1721	5.19153	0.197563	100	2.41278	1.56564	-	0.591861	0.456793	0.0114379	0.558311	0.430899	0.0107896
KRW-5	Microgranular Mafic Enclave	Pl-3	Tonalite	54.5258	28.1832	0.281507	10.8272	5.92248	0.259853	100	2.46976	1.50452	0.0106638	0.525465	0.520117	0.0150156	0.495442	0.4904	0.0141577
KRW-5	Microgranular Mafic Enclave	Pl-3	Tonalite	55.7616	27.5951	b.d.l.	9.83076	6.43527	0.377277	100	2.51575	1.4673	-	0.47522	0.562917	0.0217147	0.448383	0.531128	0.0204885
KRW-5	Microgranular Mafic Enclave	Pl-3	Tonalite	55.6392	27.6744	b.d.l.	9.96667	6.37566	0.344049	100	2.51077	1.47184	-	0.481893	0.557822	0.0198065	0.454821	0.526485	0.0186938
KRW-5	Microgranular Mafic Enclave	Pl-3	Tonalite	56.4332	27.2845	b.d.l.	9.38578	6.54095	0.355603	100	2.54024	1.44747	-	0.452673	0.570854	0.0204205	0.433616	0.546823	0.0195609
KRW-5	Microgranular Mafic Enclave	Pl-3	Tonalite	57.5275	26.3838	b.d.l.	8.47512	7.20439	0.409218	100	2.58516	1.39735	-	0.408068	0.627703	0.02346	0.385249	0.592603	0.0221482
KRW-5	Microgranular Mafic Enclave	Pl-3	Tonalite	58.7337	25.4004	0.288277	7.3564	7.78347	0.437754	100	2.63499	1.34303	0.0108161	0.353615	0.677032	0.0250543	0.334957	0.64131	0.0237324
KRW-5	Microgranular Mafic Enclave	Pl-3	Tonalite	62.4786	23.0753	b.d.l.	4.60864	9.15312	0.684346	100	2.77685	1.20871	-	0.219466	0.788741	0.0388023	0.209612	0.753327	0.0370601
KRW-5	Microgranular Mafic Enclave	Pl-3	Tonalite	61.4827	23.9029	b.d.l.	5.29399	8.77716	0.543247	100	2.73637	1.25379	-	0.252452	0.757391	0.0308446	0.242582	0.727779	0.0296387
KRW-5	Microgranular Mafic Enclave	Pl-3	Tonalite	61.1258	23.7541	0.285684	5.41742	8.8033	0.613692	100	2.72861	1.24971	0.0106653	0.25911	0.761916	0.0349485	0.245375	0.721529	0.033096
KRW-5	Microgranular Mafic Enclave	Pl-3	Tonalite	61.5483	23.7499	b.d.l.	5.19328	9.12303	0.38548	100	2.73948	1.24586	-	0.247666	0.787291	0.0218884	0.234345	0.744944	0.0207111
KRW-5	Microgranular Mafic Enclave	Pl-3	Tonalite	54.3927	28.5684	b.d.l.	11.0184	5.74917	0.271285	100	2.46062	1.52316	-	0.534066	0.504258	0.0156564	0.506713	0.478432	0.0148545
KRW-5	Microgranular Mafic Enclave	Pl-3	Tonalite	55.1305	27.9135	0.291091	10.0842	6.26884	0.311883	100	2.49273	1.48748	0.0110073	0.488539	0.549559	0.0179902	0.462593	0.520373	0.0170347
KRW-5	Microgranular Mafic Enclave	Pl-3	Tonalite	56.1784	27.2348	0.312565	9.2936	6.64722	0.333403	100	2.5337	1.44766	0.0117895	0.449101	0.58126	0.019183	0.427901	0.553821	0.0182775
KRW-5	Microgranular Mafic Enclave	Pl-3	Tonalite	58.5244	25.8128	b.d.l.	7.80534	7.4406	0.41684	100	2.62259	1.36328	-	0.374765	0.646465	0.02383	0.358606	0.618592	0.0228025
KRW-5	Microgranular Mafic Enclave	Pl-3	Tonalite	63.2959	22.6384	b.d.l.	3.91178	9.64419	0.509779	100	2.80569	1.18267	-	0.185786	0.828846	0.0288275	0.178048	0.794325	0.0276269
KRW-5	Microgranular Mafic Enclave	Pl-3	Tonalite	49.9947	31.1829	0.51015	14.4436	3.86864	b.d.l.	100	2.28849	1.68228	0.0195295	0.708396	0.343343	-	0.673547	0.326453	0
KRW-5	Microgranular Mafic Enclave	Pl-3	Tonalite	50.7365	30.338	0.519233	13.7014	4.46116	0.243722	100	2.32335	1.63733	0.019885	0.672254	0.396084	0.014238	0.620976	0.365872	0.013152
KRW-5	Microgranular Mafic Enclave	Pl-3	Tonalite	52.7446	29.2861	0.29614	12.5013	4.98149	0.190375	100	2.39945	1.57018	0.0112668	0.609346	0.439377	0.0110486	0.574978	0.414596	0.0104254
KRW-5	Microgranular Mafic Enclave	Pl-3	Tonalite	61.4428	23.895	b.d.l.	5.43986	8.74416	0.478113	100	2.73476	1.25346	-	0.259424	0.754588	0.0271481	0.249168	0.724757	0.0260749
KRW-5	Microgranular Mafic Enclave	Pl-3	Tonalite	61.7588	23.6666	b.d.l.	5.26988	9.07058	0.234217	100	2.74566	1.24005	-	0.251029	0.781859	0.013284	0.23995	0.747352	0.0126977
KRW-5	Microgranular Mafic Enclave	Pl-3	Tonalite	51.2338	30.2642	0.445701	13.4362	4.46788	0.15219	100	2.33988	1.62899	0.0170235	0.657488	0.395623	0.00886716	0.619116	0.372534	0.00834966
KRW-5	Microgranular Mafic Enclave	Pl-3	Tonalite	62.5411	23.0761	b.d.l.	4.44751	9.31961	0.615646	100	2.77852	1.20827	-	0.211709	0.802768	0.0348932	0.201749	0.765	0.0332515
KRW-5	Microgranular Mafic Enclave	Pl-3	Tonalite	61.6799	23.523	0.261125	5.09194	9.11762	0.326406	100	2.74642	1.23444	0.0097239	0.24293	0.787135	0.0185414	0.231669	0.750649	0.017682
KRW-5	Microgranular Mafic Enclave	Pl-3	Tonalite	60.6194	24.3924	b.d.l.	6.10376	8.61309	0.271278	100	2.70285	1.2818	-	0.291596	0.744583	0.0154307	0.277285	0.708041	0.0146734
KRW-5	Microgranular Mafic Enclave	Pl-3	Tonalite	61.198	24.0659	b.d.l.	5.5815	8.90939	0.245213	100	2.72423	1.26259	-	0.266215	0.768951	0.0139255	0.253757	0.732969	0.0132739
KRW-5	Microgranular Mafic Enclave	Pl-3	Tonalite	53.8827	28.6078	0.358755	11.2603	5.65907	0.231455	100	2.44451	1.52962	0.0136116	0.547352	0.497774	0.0133959	0.51709	0.470254	0.0126552
KRW-5	Microgranular Mafic Enclave	Pl-3	Tonalite	51.0091	30.3257	0.640683	13.4971	4.27122	0.256273	100	2.33276	1.63451	0.0245039	0.661358	0.378721	0.0149516	0.626861	0.358967	0.0141717
KRW-5	Microgranular Mafic Enclave	Pl-3	Tonalite	63.7221	22.3934	b.d.l.	3.53138	9.71393	0.639212	100	2.82205	1.16882	-	0.167569	0.834091	0.0361144	0.161469	0.803731	0.0347998
KRW-5	Microgranular Mafic Enclave	Pl-3	Tonalite	51.1513	30.2799	0.426757	13.5967	4.41644	0.129019	100	2.33672	1.63027	0.0163042	0.665513	0.391171	0.00751911	0.625363	0.367572	0.00706548
KRW-5	Microgranular Mafic Enclave	Pl-3	Tonalite	56.7597	26.8893	b.d.l.	9.08275	6.97906	0.289133	100	2.55476	1.42641	-	0.438028	0.609048	0.0166023	0.411805	0.572587	0.0156084
KRW-5	Microgranular Mafic Enclave	Pl-3	Tonalite	51.3542	30.2938	0.44965	13.1444	4.58015	0.177768	100	2.34391	1.62958	0.0171636	0.642808	0.405313	0.010351	0.607298	0.382923	0.00977918
KRW-5	Microgranular Mafic Enclave	Pl-3	Tonalite	61.5006	22.9173	1.00597	5.00891	9.08519	0.482029	100	2.75111	1.20822	0.0376343	0.240074	0.787965	0.0275082	0.22744	0.746499	0.0260606
KRW-5	Microgranular Mafic Enclave	Pl-3	Tonalite	59.4771	24.7911	0.368884	6.73755	8.16969	0.45568	100	2.66535	1.30935	0.0138249	0.323505	0.70983	0.0260511	0.30537	0.670039	0.0245907
KRW-5	Microgranular Mafic Enclave	Pl-3	Tonalite	49.8347	31.2087	0.609504	14.5351	3.81198	b.d.l.	100	2.28311	1.6851	0.0233528	0.713489	0.338602	-	0.678163	0.321837	0
KRW-5	Microgranular Mafic Enclave	Pl-3	Tonalite	53.4719	29.1949	b.d.l.	11.914	5.24172	0.177509	100	2.42343	1.55944	-	0.578544	0.4606	0.0102633	0.551305	0.438915	0.00978008
KRW-5	Microgranular Mafic Enclave	Pl-3	Tonalite	56.6294	26.9669	b.d.l.	9.10041	6.88538	0.417929	100	2.55052	1.43144	-	0.43916	0.601256	0.0240133	0.412577	0.564863	0.0225597
KRW-5	Microgranular Mafic Enclave	Pl-3	Tonalite	59.4151	25.2623	b.d.l.	6.91957	7.95804	0.445057	100	2.65687	1.33137	-	0.331533	0.689959	0.0253892	0.316686	0.659062	0.0242523
KRW-5	Microgranular Mafic Enclave	Pl-3	Tonalite	61.7759	23.8277	b.d.l.	5.00743	9.19796	0.190961	100	2.74438	1.24756	-	0.23835	0.792249	0.0108226	0.22887	0.760738	0.0103922
KRW-5	Microgranular Mafic Enclave	Pl-3	Tonalite	56.5168	26.9581	0.37298	8.98259	7.01409	0.155408	100	2.54685	1.43176	0.0140566	0.433713	0.612833	0.00893431	0.410915	0.58062	0.0084647
KRW-5	Microgranular Mafic Enclave	Pl-3	Tonalite	61.1732	24.1102	b.d.l.	5.53178	8.8091	0.375744	100	2.72371	1.26519	-	0.2639	0.760458	0.0213428	0.252366	0.727224	0.0204101
KRW-5	Microgranular Mafic Enclave	Pl-3	Tonalite	61.024	23.7732	0.414519	5.44477	8.82814	0.515348	100	2.72515	1.25122	0.0154812	0.260522	0.76437	0.0293597	0.247115	0.725036	0.0278489
KRW-5	Microgranular Mafic Enclave	Pl-3	Tonalite	59.432	25.3092	b.d.l.	6.87487	8.13247	0.25152	100	2.65592	1.33299	-	0.32918	0.704631	0.0143393	0.314058	0.672261	0.0136806
KRW-5	Microgranular Mafic Enclave	Pl-3	Tonalite	60.802	24.2556	b.d.l.	5.92263	8.65029	0.369485	100	2.71057	1.27441	-	0.282899	0.747683	0.0210136	0.269019	0.710999	0.0199826
KRW-5	Microgranular Mafic Enclave	Pl-3	Tonalite	61.7743	23.4185	0.270797	4.88518	9.13128	0.519931	100	2.75174	1.22946	0.0100882	0.23316	0.788634	0.0295465	0.221774	0.750122	0.0281036
KRW-5	Microgranular Mafic Enclave	Pl-3	Tonalite	58.0841	25.861	0.288719	7.78511	7.65106	0.329965	100	2.6091	1.36909	0.0108462	0.37469	0.666345	0.0189087	0.3535	0.628661	0.0178394
KRW-5	Microgranular Mafic Enclave	Pl-3	Tonalite	56.1391	27.4144	b.d.l.	9.60586	6.58275	0.257945	100	2.52906	1.45555	-	0.463665	0.57497	0.0148245	0.440135	0.545792	0.0140722
KRW-5	Microgranular Mafic Enclave	Pl-3	Tonalite	61.3257	23.8607	b.d.l.	5.54249	8.84559	0.425484	100	2.73137	1.2525	-	0.264495	0.763853	0.0241759	0.251296	0.725734	0.0229695
KRW-5	Microgranular Mafic Enclave	Pl-3	Tonalite	52.9967	29.4052	0.393568	11.9195	5.28506	b.d.l.	100	2.40619	1.57347	0.0149441	0.579846	0.465238	-	0.554832	0.445168	0
KRW-5	Microgranular Mafic Enclave	Pl-3	Tonalite	60.842	24.2417	b.d.l.	5.6813	8.96333	0.271616	100	2.71178	1.27341	-	0.271314	0.774577	0.0154443	0.255635	0.729813	0.0145517
KRW-5	Microgranular Mafic Enclave	Pl-3	Tonalite	61.4045	23.7537	b.d.l.	5.15593	9.26474	0.421125	100	2.73553	1.24717	-	0.246106	0.800236	0.0239338	0.229946	0.747692	0.0223623
KRW-5	Microgranular Mafic Enclave	Pl-3	Tonalite	61.5086	23.8046	b.d.l.	5.36346	8.99235	0.330937	100	2.73713	1.24846	-	0.255728	0.775849	0.0187874	0.243466	0.738647	0.0178865
KRW-5	Microgranular Mafic Enclave	Pl-3	Tonalite	59.7867	24.9283	b.d.l.	6.62768	8.21007	0.447196	100	2.6722	1.31314	-	0.317395	0.711468	0.025499	0.30103	0.674785	0.0241843
KRW-5	Microgranular Mafic Enclave	Pl-3	Tonalite	58.7076	25.6645	b.d.l.	7.6077	7.55041	0.469753	100	2.63032	1.35519	-	0.365209	0.655886	0.02685	0.3485	0.625879	0.0256215
KRW-5	Microgranular Mafic Enclave	Pl-3	Tonalite	57.375	26.4462	b.d.l.	8.84997	6.9947	0.334178	100	2.57895	1.401	-	0.426222	0.609585	0.0191628	0.404014	0.577822	0.0181644
KRW-5	Microgranular Mafic Enclave	Pl-3	Tonalite	56.9142	26.8561	b.d.l.	9.08353	6.83295	0.313225	100	2.55992	1.42365	-	0.437758	0.595879	0.0179731	0.416274	0.566635	0.017091
KRW-5	Microgranular Mafic Enclave	Pl-3	Tonalite	56.3079	27.2801	b.d.l.	9.50231	6.65509	0.25463	100	2.53584	1.44795	-	0.458519	0.581101	0.0146293	0.434924	0.551199	0.0138765
KRW-5	Microgranular Mafic Enclave	Pl-3	Tonalite	56.2821	27.3193	b.d.l.	9.59207	6.51515	0.291375	100	2.53466	1.45002	-	0.462845	0.568877	0.0167403	0.441452	0.542582	0.0159665
KRW-5	Microgranular Mafic Enclave	Pl-3	Tonalite	55.9906	27.5745	b.d.l.	9.77206	6.34717	0.315605	100	2.52276	1.46428	-	0.471759	0.554478	0.0181412	0.451713	0.530917	0.0173703
KRW-5	Microgranular Mafic Enclave	Pl-3	Tonalite	59.0464	25.4633	b.d.l.	7.30793	7.995	0.187383	100	2.64178	1.34267	-	0.350325	0.69353	0.0106953	0.332203	0.657655	0.0101421
KRW-5	Microgranular Mafic Enclave	Pl-3	Tonalite	59.5849	25.1651	b.d.l.	6.69741	8.20669	0.345876	100	2.66286	1.32545	-	0.320695	0.711089	0.0197194	0.304987	0.676259	0.0187535
KRW-5	Microgranular Mafic Enclave	Pl-3	Tonalite	56.0463	27.5193	b.d.l.	9.61621	6.50729	0.310892	100	2.52528	1.46135	-	0.464238	0.56847	0.0178704	0.441888	0.541102	0.01701
KRW-5	Microgranular Mafic Enclave	Pl-3	Tonalite	54.2851	28.5958	b.d.l.	11.0614	5.80219	0.255509	100	2.45686	1.5253	-	0.536394	0.509138	0.0147525	0.505897	0.48019	0.0139138
KRW-5	Microgranular Mafic Enclave	Pl-3	Tonalite	50.7083	30.5937	0.486644	13.8315	4.19596	0.183843	100	2.31924	1.64912	0.0186143	0.677813	0.372084	0.0107269	0.63907	0.350816	0.0101138
KRW-5	Microgranular Mafic Enclave	Pl-3	Tonalite	56.526	27.1537	b.d.l.	9.1342	6.81818	0.367965	100	2.54497	1.44085	-	0.440635	0.595179	0.021135	0.416894	0.56311	0.0199962
KRW-5	Microgranular Mafic Enclave	Pl-3	Tonalite	61.9404	23.523	b.d.l.	5.01897	9.19241	0.325203	100	2.75348	1.23241	-	0.239054	0.792286	0.0184427	0.227718	0.754714	0.0175681
KRW-5	Microgranular Mafic Enclave	Pl-3	Tonalite	60.8067	23.4469	1.34814	4.98274	9.12425	0.291199	100	2.72429	1.23806	0.0505135	0.239191	0.792581	0.0166438	0.228145	0.75598	0.0158752
KRW-5	Microgranular Mafic Enclave	Pl-3	Tonalite	60.1616	24.7555	b.d.l.	6.22874	8.45026	0.403912	100	2.68563	1.30243	-	0.297921	0.731375	0.0230024	0.283114	0.695027	0.0218592
KRW-2	Intermingled zone	Pl-1	Granite	45.7361	34.0423	0.277008	18.0253	1.91927	b.d.l.	100	2.11423	1.85468	0.0107092	0.892795	0.172019	-	0.838452	0.161548	0
KRW-2	Intermingled zone	Pl-1	Granite	46.5748	33.7621	b.d.l.	17.5089	2.15416	b.d.l.	100	2.14526	1.83279	-	0.864098	0.192376	-	0.817907	0.182093	0
KRW-2	Intermingled zone	Pl-1	Granite	45.0194	34.6278	b.d.l.	18.6532	1.69966	b.d.l.	100	2.08315	1.88843	-	0.924802	0.152485	-	0.858455	0.141545	0
KRW-2	Intermingled zone	Pl-1	Granite	48.0487	31.2208	3.03294	14.4255	3.27209	b.d.l.	100	2.22891	1.70691	0.117664	0.716995	0.294294	-	0.708991	0.291009	0
KRW-2	Intermingled zone	Pl-2	Granite	58.7885	25.5647	b.d.l.	7.6078	7.577	0.462012	100	2.63385	1.34987	-	0.365201	0.658173	0.0264066	0.347883	0.626963	0.0251544
KRW-2	Intermingled zone	Pl-2	Granite	60.2797	24.546	b.d.l.	6.3661	8.16114	0.647047	100	2.69258	1.29221	-	0.304681	0.706794	0.0368718	0.29063	0.674198	0.0351714
KRW-2	Intermingled zone	Pl-2	Granite	60.933	24.1934	b.d.l.	5.83942	8.42061	0.613562	100	2.71647	1.27117	-	0.27893	0.727847	0.0348957	0.267772	0.698729	0.0334997
KRW-2	Intermingled zone	Pl-2	Granite	60.9962	24.1102	b.d.l.	5.61742	8.63989	0.636309	100	2.71977	1.26702	-	0.268373	0.746932	0.0361958	0.255229	0.710348	0.034423
KRW-2	Intermingled zone	Pl-3	Granite	52.8877	29.1634	0.464794	12.1341	5.11274	0.237342	100	2.40632	1.56383	0.0176859	0.591534	0.45102	0.0137763	0.55999	0.426969	0.0130417
KRW-2	Intermingled zone	Pl-3	Granite	56.4039	27.1703	b.d.l.	9.36908	6.68793	0.368783	100	2.54074	1.44245	-	0.452192	0.584101	0.0211926	0.427611	0.552349	0.0200405
KRW-2	Intermingled zone	Pl-3	Granite	59.004	25.3088	0.268924	7.05179	7.84861	0.517928	100	2.64488	1.33706	0.0100815	0.338687	0.682122	0.029618	0.322428	0.649376	0.0281962
KRW-2	Intermingled zone	Pl-3	Granite	61.6876	23.6263	b.d.l.	5.43446	8.72928	0.522351	100	2.74531	1.23921	-	0.259134	0.75321	0.0296563	0.248689	0.722851	0.0284609
KRW-2	Intermingled zone	Pl-3	Granite	52.0719	30.0549	b.d.l.	12.9306	4.94259	b.d.l.	100	2.36795	1.61079	-	0.63003	0.43578	-	0.591128	0.408872	0
KRW-2	Intermingled zone	Pl-3	Granite	52.5965	29.3772	b.d.l.	12.6442	5.10346	0.278552	100	2.39346	1.57556	-	0.616506	0.450276	0.016171	0.569282	0.415786	0.0149323
KRW-2	Intermingled zone	Pl-3	Granite	56.8618	26.7451	b.d.l.	9.10619	6.97054	0.316393	100	2.5596	1.41889	-	0.4392	0.608361	0.0181693	0.412111	0.57084	0.0170487
KRW-2	Intermingled zone	Pl-3	Granite	62.6597	22.99	b.d.l.	4.39355	9.36701	0.589739	100	2.78292	1.20339	-	0.209075	0.806599	0.0334143	0.199292	0.768857	0.0318508
KRW-2	Intermingled zone	Pl-3	Granite	50.2775	30.6541	0.683845	14.45	3.93459	b.d.l.	100	2.30346	1.6552	0.0262019	0.709328	0.349503	-	0.669916	0.330084	0
KRW-2	Intermingled zone	Pl-3	Granite	51.1866	30.1658	0.516334	13.524	4.41863	0.188661	100	2.33958	1.625	0.019737	0.66231	0.391574	0.0110008	0.621954	0.367715	0.0103305
KRW-2	Intermingled zone	Pl-3	Granite	55.4164	27.9467	b.d.l.	9.99801	6.36056	0.278275	100	2.50054	1.48621	-	0.483373	0.556461	0.0160188	0.457803	0.527025	0.0151714
KRW-2	Intermingled zone	Pl-3	Granite	58.286	25.8097	b.d.l.	7.90234	7.67314	0.328849	100	2.61497	1.36471	-	0.379867	0.667452	0.0188217	0.356301	0.626045	0.0176541
KRW-2	Intermingled zone	Pl-3	Granite	62.1525	23.3817	b.d.l.	4.97419	9.22359	0.26807	100	2.76107	1.22419	-	0.236763	0.794443	0.0151924	0.226265	0.759216	0.0145188
KRW-2	Intermingled zone	Pl-3	Granite	54.724	28.3739	b.d.l.	10.7204	5.90121	0.280533	100	2.47347	1.51148	-	0.519174	0.517148	0.0161761	0.493278	0.491353	0.0153693
KRW-2	Intermingled zone	Pl-3	Granite	52.1001	29.9573	b.d.l.	12.819	4.93496	0.188661	100	2.37088	1.60668	-	0.625028	0.435412	0.0109525	0.583379	0.406398	0.0102227
KRW-2	Intermingled zone	Pl-3	Granite	50.5729	30.7099	0.331941	14.1557	4.09037	0.139201	100	2.31276	1.65518	0.0126953	0.693614	0.362677	0.00812113	0.65164	0.34073	0.00762969
KRW-2	Intermingled zone	Pl-3	Granite	53.5775	28.7377	0.341734	11.5869	5.52114	0.234942	100	2.4331	1.5381	0.0129788	0.563794	0.486129	0.0136113	0.530114	0.457088	0.0127982
KRW-2	Intermingled zone	Pl-3	Granite	57.2876	26.6126	b.d.l.	8.67896	6.99435	0.426485	100	2.5751	1.40986	-	0.417999	0.609572	0.0244567	0.397327	0.579426	0.0232472
KRW-2	Intermingled zone	Pl-3	Granite	61.9351	23.4981	b.d.l.	4.96544	8.91015	0.691122	100	2.75558	1.23215	-	0.236705	0.768608	0.0392275	0.226612	0.735834	0.0375548
KRW-2	Intermingled zone	Pl-4	Granite	61.3534	23.6654	b.d.l.	5.23496	8.75	0.996241	100	2.73791	1.24466	-	0.250304	0.757065	0.056716	0.23523	0.71147	0.0533003
KRW-2	Intermingled zone	Pl-4	Granite	61.0009	24.0038	b.d.l.	5.52408	8.64023	0.830973	100	2.72232	1.26251	-	0.264141	0.747603	0.0473096	0.249412	0.705916	0.0446716
KRW-2	Intermingled zone	Pl-4	Granite	61.3823	23.887	b.d.l.	5.06921	8.79162	0.869809	100	2.73567	1.25469	-	0.242066	0.759684	0.0494544	0.230275	0.722679	0.0470454
KRW-2	Intermingled zone	Pl-4	Granite	60.675	24.2984	b.d.l.	5.95374	8.58931	0.483504	100	2.70689	1.2776	-	0.284593	0.742955	0.0275183	0.269739	0.704179	0.026082
KRW-2	Intermingled zone	Pl-4	Granite	60.8113	24.1205	b.d.l.	5.78664	8.44506	0.836484	100	2.71502	1.2692	-	0.276815	0.731031	0.047644	0.262262	0.692599	0.0451392
KRW-2	Intermingled zone	Pl-4	Granite	60.6609	24.3012	b.d.l.	5.89382	8.48321	0.660888	100	2.70742	1.27829	-	0.281851	0.734094	0.0376302	0.267518	0.696765	0.0357167
KRW-2	Intermingled zone	Pl-4	Granite	60.5301	24.3261	b.d.l.	6.05078	8.42188	0.671066	100	2.70313	1.28033	-	0.289521	0.729203	0.0382315	0.27392	0.689909	0.0361713
KRW-2	Intermingled zone	Pl-4	Granite	61.5878	23.6868	b.d.l.	5.50299	8.84176	0.380642	100	2.74088	1.24238	-	0.262402	0.762918	0.0216109	0.250639	0.728718	0.0206421
KRW-2	Intermingled zone	Pl-5	Granite	52.8662	29.3323	0.273869	12.0219	5.26962	0.236094	100	2.4036	1.57176	0.0104135	0.585641	0.464524	0.013694	0.550488	0.43664	0.012872
KRW-2	Intermingled zone	Pl-5	Granite	61.8243	23.6768	b.d.l.	5.05818	9.14039	0.3003	100	2.74809	1.24036	-	0.240902	0.787735	0.0170289	0.230381	0.753334	0.0162853
KRW-2	Intermingled zone	Pl-5	Granite	54.2462	28.6069	b.d.l.	11.25	5.66794	0.229008	100	2.45514	1.52592	-	0.545548	0.497366	0.0132226	0.516551	0.470929	0.0125198
KRW-2	Intermingled zone	Pl-5	Granite	59.877	24.9447	b.d.l.	6.62309	8.13227	0.422955	100	2.67454	1.31317	-	0.316974	0.704279	0.0241015	0.303221	0.673723	0.0230558
KRW-2	Intermingled zone	Pl-5	Granite	62.0056	23.4181	b.d.l.	4.85876	9.4162	0.301318	100	2.75676	1.22708	-	0.231456	0.811686	0.0170905	0.218306	0.765574	0.0161196
KRW-2	Intermingled zone	Pl-5	Granite	50.2817	30.5822	0.657346	14.4929	3.98581	b.d.l.	100	2.30425	1.65174	0.0251931	0.711621	0.354144	-	0.667709	0.332291	0
KRW-2	Intermingled zone	Pl-5	Granite	49.8748	31.1183	0.573753	14.6046	3.8285	b.d.l.	100	2.28519	1.6804	0.0219854	0.716979	0.340106	-	0.67826	0.32174	0
KRW-2	Intermingled zone	Pl-5	Granite	49.6294	31.2663	0.448899	14.7928	3.71646	0.146153	100	2.27587	1.68982	0.0172157	0.726829	0.330432	0.00855022	0.681949	0.310029	0.00802226
KRW-2	Intermingled zone	Pl-5	Granite	49.5623	31.1484	0.635682	14.7874	3.69946	0.166736	100	2.27534	1.68533	0.0244064	0.72738	0.329289	0.00976531	0.682067	0.308776	0.00915697
KRW-2	Intermingled zone	Pl-5	Granite	50.0053	30.804	0.7567	14.6506	3.7835	b.d.l.	100	2.29296	1.66472	0.0290183	0.719794	0.336371	-	0.681517	0.318483	0
KRW-2	Intermingled zone	Pl-5	Granite	53.6966	28.8032	b.d.l.	11.698	5.58386	0.218363	100	2.43523	1.53953	-	0.568434	0.49099	0.0126338	0.530227	0.457988	0.0117846
KRW-2	Intermingled zone	Pl-5	Granite	60.0042	24.5623	0.260525	6.40892	8.44102	0.323051	100	2.68318	1.29447	0.00974286	0.307063	0.731825	0.018429	0.290417	0.692153	0.0174299
KRW-2	Intermingled zone	Pl-5	Granite	51.1061	30.122	0.671904	13.4277	4.50693	0.165392	100	2.33779	1.62394	0.0257044	0.658126	0.399721	0.00965177	0.616512	0.374446	0.00904148
KRW-2	Intermingled zone	Pl-5	Granite	50.5655	30.3825	0.65803	14.0037	4.19494	0.195353	100	2.31701	1.64079	0.0252167	0.687529	0.372687	0.0114197	0.64157	0.347774	0.0106563
KRW-2	Intermingled zone	Pl-5	Granite	50.3033	30.8997	0.534704	14.1594	4.10283	b.d.l.	100	2.30184	1.66643	0.0204625	0.694218	0.364003	-	0.656024	0.343976	0
KRW-2	Intermingled zone	Pl-5	Granite	53.843	28.7943	b.d.l.	11.5546	5.58235	0.225757	100	2.44012	1.53795	-	0.561064	0.490504	0.0130522	0.527008	0.460732	0.0122599
KRW-2	Intermingled zone	Pl-5	Granite	60.7568	24.2905	b.d.l.	5.84885	8.70715	0.396704	100	2.70909	1.2765	-	0.279429	0.752746	0.0225661	0.264927	0.713678	0.0213949
KRW-2	Intermingled zone	Pl-5	Granite	53.2689	28.7708	0.41868	11.9592	5.37842	0.203972	100	2.42258	1.54209	0.0159241	0.582747	0.474245	0.0118341	0.545222	0.443706	0.0110721
KRW-2	Intermingled zone	Pl-5	Granite	60.2689	24.5601	b.d.l.	6.26298	8.33971	0.568368	100	2.69187	1.29284	-	0.29972	0.722197	0.0323855	0.284283	0.685	0.0307175
KRW-2	Intermingled zone	Pl-5	Granite	59.9775	24.9309	b.d.l.	6.45029	8.33419	0.307157	100	2.67733	1.31162	-	0.308509	0.72131	0.0174918	0.294573	0.688726	0.0167017
KRW-2	Intermingled zone	Pl-5	Granite	59.9091	24.5193	0.422565	6.27509	8.28227	0.591591	100	2.68278	1.29406	0.0158254	0.301083	0.719093	0.0337967	0.285664	0.68227	0.032066
KRW-2	Intermingled zone	Pl-5	Granite	62.4433	22.9261	b.d.l.	4.68009	9.4445	0.505956	100	2.77665	1.20149	-	0.222979	0.814252	0.0287018	0.209187	0.763887	0.0269264
KRW-2	Intermingled zone	Pl-5	Granite	61.1402	23.9286	b.d.l.	5.56525	8.57087	0.795036	100	2.72701	1.25786	-	0.265962	0.741191	0.0452385	0.252722	0.704292	0.0429864
KRW-2	Intermingled zone	Pl-5	Granite	61.5059	23.6964	b.d.l.	5.05335	8.9692	0.775116	100	2.7411	1.24464	-	0.241302	0.775007	0.0440692	0.227562	0.730878	0.0415599
KRW-2	Intermingled zone	Pl-5	Granite	60.5426	24.3471	b.d.l.	6.01565	8.32232	0.772279	100	2.7038	1.28149	-	0.287853	0.720614	0.0439996	0.273503	0.684691	0.0418062
KRW-2	Intermingled zone	Pl-5	Granite	61.7908	23.4888	b.d.l.	5.0753	9.18094	0.464205	100	2.75022	1.23214	-	0.242036	0.792274	0.0263581	0.228192	0.746957	0.0248505
KRW-3	Granite	Pl-4	Granite	61.1733	23.8011	b.d.l.	5.49332	8.58884	0.943396	100	2.73038	1.25203	-	0.262706	0.743259	0.0537176	0.24791	0.701398	0.0506922
KRW-3	Granite	Pl-4	Granite	60.9761	23.7222	b.d.l.	5.35191	9.00712	0.942606	100	2.72584	1.24983	-	0.256344	0.780677	0.0537567	0.235011	0.715707	0.0492829
KRW-3	Granite	Pl-4	Granite	61.4024	23.5017	b.d.l.	5.10346	9.12405	0.868446	100	2.74088	1.2364	-	0.244087	0.789654	0.0494549	0.225339	0.729004	0.0456565
KRW-3	Granite	Pl-4	Granite	60.8589	24.2435	b.d.l.	5.6797	8.67086	0.54702	100	2.71363	1.27402	-	0.271348	0.749605	0.0311165	0.257918	0.712506	0.0295765
KRW-3	Granite	Pl-4	Granite	61.9974	23.1862	b.d.l.	4.90603	8.99257	0.917832	100	2.76243	1.21759	-	0.234219	0.776867	0.0521726	0.220284	0.730647	0.0490686
KRW-3	Granite	Pl-4	Granite	60.6875	24.0724	b.d.l.	5.55429	8.7298	0.956066	100	2.71297	1.26829	-	0.266041	0.756648	0.0545249	0.246971	0.702412	0.0506166
KRW-3	Granite	Pl-4	Granite	61.131	24.1403	b.d.l.	5.55556	8.8551	0.318028	100	2.7218	1.26675	-	0.265031	0.76442	0.0180643	0.253009	0.729746	0.0172449
KRW-3	Granite	Pl-4	Granite	61.818	23.5444	b.d.l.	5.09976	8.72353	0.814332	100	2.75206	1.23534	-	0.243258	0.752974	0.0462494	0.233345	0.72229	0.0443647
KRW-3	Granite	Pl-4	Granite	61.7287	23.434	b.d.l.	5.16739	8.80672	0.863175	100	2.75099	1.23084	-	0.246744	0.760957	0.0490751	0.233488	0.720074	0.0464385
KRW-3	Granite	Pl-4	Granite	59.968	24.6456	b.d.l.	6.35574	8.41335	0.617284	100	2.68215	1.29915	-	0.304581	0.729586	0.0352216	0.284818	0.682246	0.0329362
KRW-3	Granite	Pl-4	Granite	60.5556	24.2452	b.d.l.	6.08426	8.52945	0.585467	100	2.70437	1.27612	-	0.291134	0.738544	0.033356	0.273871	0.694751	0.0313781
KRW-3	Granite	Pl-4	Granite	61.5377	23.5992	b.d.l.	5.23767	8.65698	0.968475	100	2.74389	1.24016	-	0.250229	0.748405	0.0550903	0.237471	0.710247	0.0522815
KRW-3	Granite	Pl-4	Granite	62.4975	22.8746	b.d.l.	4.12844	10.2141	0.285423	100	2.77857	1.19858	-	0.196662	0.880446	0.0161886	0.17988	0.805313	0.0148072
KRW-3	Granite	Pl-4	Granite	64.2376	22.0303	b.d.l.	2.69587	10.5202	0.516007	100	2.84178	1.14862	-	0.127783	0.90234	0.0291217	0.120636	0.851871	0.0274929
KRW-3	Granite	Pl-4	Granite	61.2671	23.8075	b.d.l.	5.55266	8.9761	0.396618	100	2.73016	1.25035	-	0.265116	0.775521	0.0225473	0.249361	0.729432	0.0212074
KRW-3	Granite	Pl-4	Granite	61.0571	24.1332	b.d.l.	5.72939	8.87949	0.200846	100	2.71889	1.26656	-	0.273362	0.766634	0.0114098	0.259997	0.729151	0.010852
KRW-3	Granite	Pl-4	Granite	60.983	23.8105	b.d.l.	5.21903	9.6835	0.30392	100	2.72196	1.25255	-	0.249595	0.83801	0.0173058	0.225896	0.758441	0.0156626
KRW-3	Granite	Pl-4	Granite	60.0459	24.8124	b.d.l.	6.52355	8.35765	0.260525	100	2.6804	1.30539	-	0.312015	0.723345	0.0148364	0.297101	0.688771	0.0141272
KRW-3	Granite	Pl-4	Granite	60.3997	24.3685	b.d.l.	6.17175	8.46694	0.593016	100	2.69825	1.28301	-	0.295413	0.73336	0.0337966	0.278017	0.690176	0.0318065
KRW-3	Granite	Pl-4	Granite	60.8232	24.1751	b.d.l.	5.80565	8.43633	0.759723	100	2.71429	1.27148	-	0.277595	0.729937	0.0432518	0.264179	0.694659	0.0411614
KRW-3	Granite	Pl-4	Granite	60.9198	24.0749	b.d.l.	5.73262	8.40642	0.86631	100	2.71896	1.26638	-	0.274139	0.727443	0.0493263	0.260859	0.692204	0.0469368
KRW-3	Granite	Pl-4	Granite	60.9241	23.941	b.d.l.	5.53028	8.67455	0.930139	100	2.72134	1.26035	-	0.264676	0.751251	0.0530032	0.247608	0.702806	0.0495853
KRW-3	Granite	Pl-4	Granite	59.6854	24.8158	0.318535	6.32092	8.14254	0.716703	100	2.67301	1.30983	0.0119305	0.30331	0.707028	0.040948	0.288513	0.672536	0.0389504
KRW-3	Granite	Pl-4	Granite	61.3412	23.8119	b.d.l.	5.18978	8.84298	0.814084	100	2.73492	1.25124	-	0.247923	0.764427	0.0463044	0.234187	0.722074	0.043739
KRW-3	Granite	Pl-4	Granite	59.0724	25.2803	b.d.l.	6.92151	8.13456	0.591233	100	2.64727	1.33521	-	0.332344	0.706792	0.0338013	0.309752	0.658745	0.0315035
KRW-3	Granite	Pl-4	Granite	60.9038	24.1693	b.d.l.	5.61292	8.55741	0.756569	100	2.71698	1.27075	-	0.268291	0.740166	0.0430578	0.255147	0.703905	0.0409484
KRW-3	Granite	Pl-4	Granite	61.6278	23.4919	b.d.l.	5.04573	9.00216	0.832391	100	2.74741	1.2343	-	0.241015	0.778104	0.0473407	0.225996	0.729614	0.0443906
KRW-3	Granite	Pl-4	Granite	61.0756	23.9265	b.d.l.	5.61519	8.60859	0.774154	100	2.72499	1.25815	-	0.268433	0.744686	0.0440641	0.253913	0.704406	0.0416807
KRW-3	Granite	Pl-4	Granite	61.6295	23.5184	0.259471	4.94032	9.0192	0.633108	100	2.74681	1.23539	0.00967158	0.235923	0.779387	0.0359981	0.224409	0.74135	0.0342413
KRW-3	Granite	Pl-4	Granite	62.6211	23.0618	b.d.l.	4.31472	9.67928	0.323027	100	2.77969	1.20649	-	0.205212	0.833035	0.0182926	0.19423	0.788456	0.0173137
KRW-3	Granite	Pl-4	Granite	60.6417	24.2151	b.d.l.	5.84026	8.61034	0.692521	100	2.70815	1.27451	-	0.279452	0.74553	0.0394543	0.262535	0.700399	0.0370659
KRW-3	Granite	Pl-4	Granite	61.6283	23.4757	b.d.l.	4.96532	9.1761	0.754533	100	2.74735	1.23341	-	0.237167	0.793115	0.0429115	0.220992	0.739023	0.0399848
KRW-3	Granite	Pl-4	Granite	59.8967	24.8445	b.d.l.	6.51693	8.11979	0.622166	100	2.67746	1.30889	-	0.312131	0.703736	0.0354803	0.296887	0.669366	0.0337475
KRW-3	Granite	Pl-4	Granite	58.9127	25.5644	b.d.l.	7.24475	7.78389	0.494215	100	2.63823	1.34926	-	0.347617	0.675841	0.0282346	0.330531	0.642622	0.0268468
KRW-3	Granite	Pl-4	Granite	58.9071	25.482	b.d.l.	7.18299	7.87705	0.550843	100	2.63941	1.34563	-	0.34484	0.6843	0.0314867	0.325129	0.645184	0.0296869
KRW-3	Granite	Pl-4	Granite	61.5844	23.7222	b.d.l.	4.9376	8.94194	0.81389	100	2.74342	1.24546	-	0.235674	0.772321	0.0462539	0.223547	0.732579	0.0438738
KRW-3	Granite	Pl-4	Granite	61.1321	24.0776	b.d.l.	5.36688	8.96226	0.461216	100	2.7236	1.26428	-	0.256195	0.77417	0.0262144	0.242476	0.732714	0.0248106
KRW-3	Granite	Pl-4	Granite	61.864	23.5525	b.d.l.	4.74765	8.98958	0.846321	100	2.754	1.23571	-	0.226453	0.775906	0.0480642	0.215583	0.73866	0.045757
KRW-3	Granite	Pl-4	Granite	61.4786	23.7764	b.d.l.	5.00717	8.9187	0.819169	100	2.73963	1.24873	-	0.239075	0.770573	0.0465696	0.22635	0.729559	0.0440909
KRW-3	Granite	Pl-4	Granite	61.8767	23.4016	b.d.l.	4.97621	8.87647	0.869025	100	2.75597	1.22842	-	0.237476	0.766535	0.0493788	0.22544	0.727684	0.0468761
KRW-3	Granite	Pl-4	Granite	60.3439	24.4774	b.d.l.	5.83874	8.68088	0.659046	100	2.69615	1.28893	-	0.279514	0.752001	0.0375654	0.261453	0.703409	0.035138
KRW-3	Granite	Pl-4	Granite	59.4659	24.9948	0.237162	6.70241	8.14601	0.453702	100	2.66238	1.31889	0.00888006	0.321519	0.707117	0.0259139	0.304888	0.670539	0.0245735
KRW-3	Granite	Pl-4	Granite	61.4604	23.7908	b.d.l.	5.18902	8.89694	0.662869	100	2.73786	1.24905	-	0.247671	0.768423	0.0376707	0.235034	0.729217	0.0357487
KRW-3	Granite	Pl-4	Granite	62.0125	23.4307	b.d.l.	4.72367	9.11366	0.719499	100	2.75914	1.22867	-	0.22519	0.786199	0.0408401	0.214012	0.747175	0.0388129
KRW-3	Granite	Pl-4	Granite	61.9526	23.3818	b.d.l.	4.73189	9.19675	0.737022	100	2.7581	1.22683	-	0.225715	0.793834	0.0418593	0.212656	0.747906	0.0394376
KRW-3	Granite	Pl-4	Granite	61.1188	24.056	b.d.l.	5.47652	9.09188	0.256712	100	2.72228	1.26281	-	0.261358	0.785156	0.014587	0.246309	0.739944	0.013747
KRW-3	Granite	Pl-4	Granite	61.5598	23.5684	b.d.l.	4.96795	8.96368	0.940171	100	2.74518	1.23868	-	0.23737	0.775005	0.0534862	0.222702	0.727116	0.0501812
KRW-3	Granite	Pl-4	Granite	62.5306	23.1335	b.d.l.	4.28161	9.68154	0.372777	100	2.77654	1.21061	-	0.2037	0.833488	0.0211164	0.192478	0.787569	0.0199531
KRW-3	Granite	Pl-4	Granite	61.1763	23.8803	b.d.l.	5.31019	8.8434	0.789774	100	2.72902	1.2555	-	0.253809	0.764867	0.0449456	0.238627	0.719116	0.0422571
KRW-3	Granite	Pl-4	Granite	61.3931	23.9453	b.d.l.	5.16917	8.92857	0.56391	100	2.73357	1.25657	-	0.246607	0.770791	0.0320318	0.234991	0.734485	0.030523
KRW-3	Granite	Pl-4	Granite	59.9378	24.6449	0.26957	6.15863	8.47071	0.518403	100	2.68162	1.29951	0.0100864	0.295226	0.734786	0.0295887	0.27862	0.693455	0.0279244
KRW-3	Granite	Pl-4	Granite	61.9304	23.5161	b.d.l.	4.72907	9.40429	0.420123	100	2.75421	1.23258	-	0.225343	0.810894	0.0238359	0.212573	0.764942	0.0224851
KRW-3	Granite	Pl-4	Granite	62.3492	23.0603	b.d.l.	4.13968	9.24444	1.20635	100	2.77675	1.21039	-	0.197536	0.798234	0.0685392	0.1856	0.750002	0.0643978
KRW-3	Granite	Pl-4	Granite	60.5282	24.3306	b.d.l.	6.06134	8.55648	0.523369	100	2.70227	1.2802	-	0.289943	0.740644	0.0298084	0.273429	0.69846	0.0281107
KRW-3	Granite	Pl-4	Granite	60.4507	24.6568	b.d.l.	5.86636	8.75421	0.27195	100	2.69513	1.2956	-	0.280235	0.756729	0.0154678	0.266273	0.719029	0.0146972
KRW-3	Granite	Pl-4	Granite	60.1606	24.7068	b.d.l.	6.00232	8.60192	0.528374	100	2.68715	1.30062	-	0.287258	0.744936	0.030108	0.270411	0.701247	0.0283422
KRW-3	Granite	Pl-4	Granite	60.8101	24.2074	b.d.l.	5.63037	8.87499	0.47715	100	2.71238	1.27256	-	0.269082	0.767514	0.0271513	0.252957	0.721519	0.0255242
KRW-3	Granite	Pl-4	Granite	61.2489	23.92	b.d.l.	5.37853	8.96065	0.491873	100	2.72902	1.2561	-	0.256771	0.774092	0.0279591	0.242506	0.731088	0.0264058
KRW-3	Granite	Pl-4	Granite	64.4661	21.7545	b.d.l.	2.69163	10.689	0.398759	100	2.85104	1.1339	-	0.127544	0.916541	0.022498	0.119582	0.859324	0.0210935
KRW-3	Granite	Pl-4	Granite	63.1451	22.787	b.d.l.	3.74627	10.3216	b.d.l.	100	2.79721	1.18968	-	0.177811	0.886495	-	0.167068	0.832932	0
KRW-3	Granite	Pl-4	Granite	60.7354	24.3008	b.d.l.	5.88301	8.70195	0.37883	100	2.7082	1.27707	-	0.281068	0.752315	0.0215498	0.266433	0.71314	0.0204277
KRW-3	Granite	Pl-4	Granite	60.8568	24.3067	b.d.l.	5.60316	9.01917	0.214205	100	2.71126	1.27627	-	0.267466	0.779062	0.0121745	0.252635	0.735865	0.0114995
KRW-3	Granite	Pl-4	Granite	59.91	24.7695	b.d.l.	6.464	8.29675	0.559701	100	2.67852	1.30517	-	0.30965	0.719196	0.0319236	0.29191	0.677995	0.0300948
KRW-3	Granite	Pl-4	Granite	60.5147	24.4201	b.d.l.	6.05257	8.68125	0.331345	100	2.69985	1.28405	-	0.28933	0.75094	0.0188591	0.273177	0.709017	0.0178062
KRW-3	Granite	Pl-4	Granite	60.6267	24.3869	b.d.l.	5.83735	8.87655	0.27248	100	2.70354	1.28168	-	0.278907	0.767463	0.0155012	0.262656	0.722746	0.014598
KRW-3	Granite	Pl-4	Granite	60.1937	24.3659	0.326281	5.93622	8.60962	0.568361	100	2.69316	1.28483	0.0122088	0.284574	0.74686	0.0324412	0.267488	0.702019	0.0304934
KRW-3	Granite	Pl-4	Granite	60.9505	24.1016	b.d.l.	5.75165	8.76037	0.435892	100	2.71733	1.26639	-	0.274746	0.757237	0.0247916	0.259986	0.716555	0.0234597
KRW-3	Granite	Pl-4	Granite	60.228	24.5685	b.d.l.	6.07287	8.85361	0.277008	100	2.68941	1.29298	-	0.290554	0.76652	0.0157802	0.270823	0.714468	0.0147086
KRW-3	Granite	Pl-4	Granite	61.4219	23.861	b.d.l.	5.24476	9.23925	0.2331	100	2.73364	1.25159	-	0.250102	0.797257	0.0132349	0.235813	0.751708	0.0124788
KRW-3	Granite	Pl-4	Granite	60.8575	24.3574	b.d.l.	5.70635	8.72918	0.349578	100	2.71118	1.27888	-	0.272382	0.753985	0.0198678	0.260345	0.720665	0.0189899
KRW-3	Granite	Pl-4	Granite	61.1555	23.8614	b.d.l.	5.34157	8.70882	0.932655	100	2.72932	1.25507	-	0.255424	0.753566	0.0531007	0.240491	0.709512	0.0499964
KRW-3	Granite	Pl-4	Granite	61.5575	23.6431	b.d.l.	5.12417	8.88864	0.786605	100	2.74318	1.24175	-	0.244665	0.767986	0.0447189	0.23139	0.726317	0.0422926
KRW-3	Granite	Pl-4	Granite	60.6477	24.3653	b.d.l.	5.66062	8.70466	0.621762	100	2.70643	1.28147	-	0.270658	0.753146	0.0353971	0.25553	0.711051	0.0334187
KRW-3	Granite	Pl-4	Granite	60.7327	24.0601	b.d.l.	5.82583	8.64865	0.732733	100	2.71289	1.26666	-	0.278831	0.749035	0.0417557	0.260682	0.70028	0.0390379
KRW-3	Granite	Pl-4	Granite	61.2848	23.7302	b.d.l.	5.30912	8.95197	0.723972	100	2.73365	1.24751	-	0.253739	0.774199	0.0411976	0.237331	0.724136	0.0385336
KRW-3	Granite	Pl-4	Granite	60.4559	24.18	0.279135	5.64085	8.75785	0.686206	100	2.704	1.27462	0.0104412	0.270325	0.759468	0.0391546	0.252889	0.710482	0.0366291
KRW-3	Granite	Pl-4	Granite	63.7365	22.2007	b.d.l.	3.42647	10.208	0.428309	100	2.82393	1.15928	-	0.162663	0.876905	0.0242094	0.15291	0.824332	0.022758
KRW-3	Granite	Pl-4	Granite	60.4748	24.4503	b.d.l.	5.96215	8.43453	0.678263	100	2.7002	1.28665	-	0.285232	0.730173	0.0386349	0.270608	0.692738	0.0366541
KRW-3	Granite	Pl-4	Granite	61.456	23.6194	b.d.l.	5.2031	8.90005	0.821543	100	2.7406	1.24138	-	0.24861	0.769516	0.0467383	0.233466	0.722643	0.0438913
KRW-3	Granite	Pl-4	Granite	57.7296	26.2462	b.d.l.	8.18365	7.41675	0.423814	100	2.59332	1.38956	-	0.393893	0.645974	0.0242881	0.370146	0.60703	0.0228238
KRW-3	Granite	Pl-4	Granite	60.8293	24.0526	b.d.l.	5.33822	8.97514	0.804808	100	2.7169	1.26613	-	0.255465	0.777225	0.045858	0.23686	0.720621	0.0425182
KRW-3	Granite	Pl-4	Granite	58.8826	25.5492	b.d.l.	7.15959	7.91792	0.490688	100	2.63763	1.34884	-	0.343628	0.687674	0.028041	0.324379	0.649151	0.0264702
KRW-3	Granite	Pl-4	Granite	59.5523	24.3596	b.d.l.	6.28441	9.01365	0.790041	100	2.67434	1.28927	-	0.302383	0.784807	0.0452615	0.267016	0.693016	0.0399677
KRW-3	Granite	Pl-4	Granite	59.3207	25.2462	b.d.l.	6.89236	7.99867	0.542095	100	2.6548	1.3316	-	0.330497	0.694045	0.0309501	0.313121	0.657556	0.0293229
KRW-3	Granite	Pl-4	Granite	59.424	25.164	b.d.l.	6.82753	7.96175	0.622707	100	2.65931	1.32722	-	0.327375	0.690812	0.035551	0.310679	0.655583	0.033738
KRW-3	Granite	Pl-4	Granite	59.4567	25.1875	b.d.l.	6.70607	8.03592	0.613776	100	2.66013	1.32814	-	0.321473	0.697079	0.0350327	0.305123	0.661626	0.0332509
KRW-3	Granite	Pl-4	Granite	59.4191	25.1367	0.23918	6.54897	7.99544	0.660592	100	2.66058	1.32651	0.00895658	0.314193	0.694122	0.0377349	0.300361	0.663565	0.0360737
KRW-3	Granite	Pl-4	Granite	61.9003	23.5315	b.d.l.	4.87948	8.70583	0.982916	100	2.75579	1.23469	-	0.232755	0.751462	0.0558252	0.223794	0.72253	0.0536759
KRW-3	Granite	Pl-4	Granite	61.0413	23.9919	b.d.l.	5.32495	8.68121	0.960626	100	2.72459	1.26211	-	0.254664	0.751281	0.0547007	0.240103	0.708324	0.051573
KRW-3	Granite	Pl-4	Granite	61.4004	23.2902	b.d.l.	4.89396	9.32363	1.09173	100	2.74487	1.2271	-	0.234415	0.808127	0.0622626	0.212178	0.731466	0.0563562
KRW-3	Granite	Pl-4	Granite	61.2742	23.9568	b.d.l.	5.14677	8.68764	0.934579	100	2.7319	1.25884	-	0.245865	0.750988	0.0531575	0.234154	0.71522	0.0506257
KRW-3	Granite	Pl-4	Granite	61.2203	23.9522	b.d.l.	5.24942	8.83606	0.742064	100	2.72927	1.25849	-	0.250747	0.763754	0.042204	0.237291	0.722769	0.0399392
KRW-3	Granite	Pl-4	Granite	61.2899	23.8138	b.d.l.	5.12657	8.80295	0.966798	100	2.73429	1.2521	-	0.245051	0.761426	0.055024	0.230853	0.717311	0.051836
KRW-3	Granite	Pl-4	Granite	61.1329	24.0412	b.d.l.	5.27172	8.84944	0.704703	100	2.72544	1.2632	-	0.251818	0.764929	0.04008	0.238278	0.723797	0.0379249
KRW-3	Granite	Pl-4	Granite	57.9981	25.9435	0.237824	7.71378	7.5897	0.51701	100	2.60648	1.37412	0.00893852	0.371435	0.661317	0.0296415	0.349621	0.622479	0.0279007
KRW-3	Granite	Pl-4	Granite	59.4735	25.0207	b.d.l.	6.58167	8.25041	0.673715	100	2.66309	1.32044	-	0.315772	0.716281	0.0384858	0.294966	0.669084	0.0359499
KRW-3	Granite	Pl-4	Granite	61.0919	23.9966	b.d.l.	5.4071	8.78131	0.723043	100	2.72467	1.26135	-	0.258386	0.759337	0.0411392	0.244023	0.717125	0.0388523
KRW-3	Granite	Pl-4	Granite	61.3837	23.7892	b.d.l.	5.25812	8.87706	0.691857	100	2.7357	1.24954	-	0.251084	0.76706	0.0393363	0.237437	0.725365	0.0371981
KRW-3	Granite	Pl-4	Granite	60.9632	24.0692	b.d.l.	5.4206	8.76207	0.784979	100	2.72036	1.26583	-	0.259167	0.75807	0.0446866	0.244054	0.713865	0.0420808
KRW-3	Granite	Pl-5	Granite	53.1878	28.9801	0.283635	11.74	5.51239	0.295967	100	2.41822	1.55288	0.0107848	0.571909	0.485923	0.0171668	0.532009	0.452022	0.0159691
KRW-3	Granite	Pl-5	Granite	61.8798	23.1751	0.298187	4.96183	9.05296	0.632156	100	2.75826	1.21748	0.0111159	0.236975	0.782386	0.0359478	0.224555	0.741381	0.0340637
KRW-3	Granite	Pl-5	Granite	54.5477	28.2457	0.361326	10.628	6.00548	0.211812	100	2.46995	1.50737	0.0136829	0.515627	0.527235	0.0122355	0.488701	0.499702	0.0115966
KRW-3	Granite	Pl-5	Granite	53.3961	29.0407	b.d.l.	11.9236	5.45364	0.18592	100	2.42279	1.55298	-	0.579681	0.479774	0.010762	0.541648	0.448296	0.0100559
KRW-3	Granite	Pl-5	Granite	57.9121	26.1902	b.d.l.	8.06511	7.35528	0.477298	100	2.59986	1.38571	-	0.38794	0.640212	0.0273357	0.367546	0.606556	0.0258987
KRW-3	Granite	Pl-5	Granite	54.3163	28.5814	b.d.l.	11.0956	5.82084	0.185895	100	2.45761	1.52413	-	0.537909	0.510638	0.0107303	0.507807	0.482063	0.0101298
KRW-3	Granite	Pl-5	Granite	58.4016	25.9771	b.d.l.	7.55909	7.73461	0.327639	100	2.61695	1.37188	-	0.362923	0.671976	0.0187295	0.344451	0.637773	0.0177762
KRW-3	Granite	Pl-5	Granite	61.7096	23.5239	b.d.l.	5.00757	9.24654	0.512402	100	2.74781	1.23452	-	0.23891	0.798283	0.0291076	0.224055	0.748647	0.0272977
KRW-3	Granite	Pl-5	Granite	62.0835	23.4162	b.d.l.	4.59878	9.397	0.504458	100	2.76046	1.22709	-	0.219089	0.810099	0.0286148	0.207117	0.765831	0.0270512
KRW-3	Granite	Pl-5	Granite	58.9958	25.4375	b.d.l.	7.26295	7.90347	0.40032	100	2.64169	1.34243	-	0.348457	0.686157	0.0228681	0.329516	0.648859	0.0216251
KRW-3	Granite	Pl-5	Granite	62.2956	23.1835	b.d.l.	4.60945	9.35513	0.556312	100	2.76963	1.21478	-	0.219577	0.806415	0.0315533	0.207629	0.762535	0.0298363
KRW-3	Granite	Pl-5	Granite	62.6668	22.9247	b.d.l.	4.3316	9.61321	0.463696	100	2.78338	1.20003	-	0.206137	0.827842	0.0262742	0.194423	0.780796	0.024781
KRW-3	Granite	Pl-5	Granite	62.2786	23.1246	b.d.l.	4.50085	9.87028	0.225606	100	2.76835	1.21147	-	0.214363	0.85066	0.0127937	0.198887	0.789243	0.01187
KRW-3	Granite	Pl-5	Granite	53.7124	28.4072	0.417006	10.8421	6.39748	0.223759	100	2.4421	1.5222	0.0158562	0.528176	0.563952	0.0129787	0.477941	0.510315	0.0117443
KRW-3	Granite	Pl-5	Granite	58.8675	25.3154	0.292722	6.83355	8.44857	0.242253	100	2.63979	1.33793	0.0109779	0.328333	0.734551	0.0138588	0.304932	0.682197	0.012871
KRW-3	Granite	Pl-5	Granite	62.666	23.0394	b.d.l.	4.17012	9.69917	0.425311	100	2.782	1.20546	-	0.198357	0.834841	0.0240876	0.18761	0.789608	0.0227824
KRW-3	Granite	Pl-5	Granite	57.1677	26.4607	b.d.l.	8.47232	7.57188	0.327433	100	2.57308	1.40365	-	0.408582	0.660771	0.0188012	0.375482	0.60724	0.0172781
KRW-3	Granite	Pl-5	Granite	59.4226	25.053	b.d.l.	6.76289	8.29716	0.464318	100	2.65991	1.32169	-	0.324355	0.720092	0.026515	0.302863	0.672379	0.0247581
KRW-3	Granite	Pl-5	Granite	60.952	24.1529	b.d.l.	5.56676	8.86446	0.463897	100	2.71718	1.26898	-	0.265893	0.766174	0.0263823	0.25121	0.723864	0.0249254
KRW-3	Granite	Pl-5	Granite	62.2957	23.1078	b.d.l.	4.53133	9.53383	0.531328	100	2.77056	1.21122	-	0.215928	0.822094	0.0301463	0.202148	0.76963	0.0282224
KRW-3	Granite	Pl-5	Granite	56.7207	27.1086	b.d.l.	8.76759	7.02697	0.376061	100	2.55195	1.43745	-	0.422653	0.612974	0.0215849	0.399781	0.579802	0.0204168
KRW-3	Granite	Pl-5	Granite	56.3668	27.2816	b.d.l.	9.18026	6.82579	0.34561	100	2.53851	1.44804	-	0.442981	0.59601	0.0198565	0.418362	0.562886	0.018753
KRW-3	Granite	Pl-5	Granite	56.8864	26.9909	b.d.l.	8.80113	7.02785	0.293734	100	2.55786	1.43034	-	0.424014	0.612681	0.0168493	0.402464	0.581543	0.015993
KRW-3	Granite	Pl-5	Granite	60.6005	24.486	b.d.l.	5.86316	8.49559	0.55477	100	2.70296	1.28717	-	0.280201	0.734685	0.0315673	0.267762	0.702072	0.030166
KRW-3	Granite	Pl-5	Granite	61.7545	23.6927	b.d.l.	4.86171	9.44252	0.248487	100	2.74593	1.24163	-	0.231624	0.814054	0.0140957	0.21856	0.768139	0.0133007
KRW-3	Granite	Pl-5	Granite	55.1668	28.0017	b.d.l.	10.2358	6.33489	0.260785	100	2.49185	1.49068	-	0.495381	0.554788	0.0150275	0.465061	0.520832	0.0141077
KRW-3	Granite	Pl-5	Granite	54.5955	28.3184	b.d.l.	10.8003	5.99417	0.291608	100	2.47007	1.50999	-	0.523554	0.525805	0.0168311	0.491051	0.493163	0.0157862
KRW-3	Granite	Pl-5	Granite	57.6098	25.865	b.d.l.	7.76905	8.2042	0.5519	100	2.59541	1.37333	-	0.375017	0.716621	0.0317198	0.333836	0.637928	0.0282366
KRW-3	Granite	Pl-5	Granite	61.4675	23.7421	b.d.l.	5.14675	9.14046	0.503145	100	2.73791	1.24637	-	0.24563	0.78938	0.0285909	0.230942	0.742177	0.0268812
KRW-3	Granite	Pl-5	Granite	61.199	23.834	b.d.l.	5.17765	9.18143	0.607903	100	2.72952	1.25283	-	0.247428	0.793957	0.034589	0.229958	0.737896	0.0321466
KRW-3	Granite	Pl-5	Granite	53.1371	29.2343	0.293286	11.6057	5.47816	0.251388	100	2.41385	1.56516	0.0111422	0.564884	0.482493	0.0145686	0.531933	0.454348	0.0137188
KRW-3	Granite	Pl-5	Granite	56.9276	26.9413	b.d.l.	8.71352	7.09093	0.326625	100	2.55995	1.42785	-	0.419833	0.618239	0.0187378	0.397265	0.585005	0.0177306
KRW-3	Granite	Pl-5	Granite	61.9139	23.4335	b.d.l.	4.86999	9.34569	0.436914	100	2.75462	1.22875	-	0.232153	0.806174	0.0247987	0.218369	0.758305	0.0233263
KRW-3	Granite	Pl-5	Granite	58.1541	26.2433	b.d.l.	7.60529	7.63889	0.358423	100	2.60656	1.38631	-	0.365239	0.663838	0.0204948	0.347989	0.632484	0.0195269
KRW-3	Granite	Pl-5	Granite	57.3242	26.0183	0.287007	8.13556	7.70504	0.52986	100	2.58495	1.38276	0.0108237	0.393074	0.673648	0.0304814	0.358251	0.613968	0.027781
KRW-3	Granite	Pl-5	Granite	63.87	22.1539	b.d.l.	3.89901	9.76427	0.312814	100	2.82692	1.15564	-	0.184903	0.837918	0.017663	0.177709	0.805315	0.0169758
KRW-3	Granite	Pl-5	Granite	51.4313	30.5799	0.295764	13.2671	4.4259	b.d.l.	100	2.34209	1.64122	0.0112639	0.647333	0.390771	-	0.623572	0.376428	0
KRW-3	Granite	Pl-5	Granite	56.5731	27.0988	b.d.l.	9.20133	6.8795	0.247232	100	2.54635	1.43752	-	0.443744	0.600357	0.0141963	0.4193	0.567285	0.0134142
KRW-3	Granite	Pl-5	Granite	53.881	28.4498	0.497567	11.2008	5.72755	0.243255	100	2.44661	1.52252	0.0188951	0.544943	0.504245	0.0140913	0.512512	0.474236	0.0132527
KRW-3	Granite	Pl-5	Granite	53.397	29.1519	0.299734	11.5564	5.3841	0.210924	100	2.42277	1.55889	0.0113736	0.561814	0.473645	0.0122091	0.536251	0.452095	0.0116536
KRW-3	Granite	Pl-5	Granite	58.7226	25.6254	b.d.l.	7.22825	7.99203	0.431702	100	2.6316	1.35345	-	0.347074	0.694411	0.0246809	0.325535	0.651316	0.0231492
KRW-3	Granite	Pl-5	Granite	60.5064	24.4669	b.d.l.	6.03065	8.50733	0.488672	100	2.69987	1.28669	-	0.288323	0.736	0.0278175	0.274034	0.699527	0.026439
KRW-3	Granite	Pl-5	Granite	60.4649	24.5268	b.d.l.	6.05423	8.56669	0.387382	100	2.69739	1.28955	-	0.289384	0.740966	0.0220466	0.274976	0.704075	0.020949
KRW-3	Granite	Pl-5	Granite	54.1517	28.4785	0.370287	10.8842	5.89093	0.224417	100	2.45482	1.52152	0.0140383	0.528662	0.517769	0.0129785	0.499016	0.488733	0.0122507
KRW-3	Granite	Pl-5	Granite	59.9053	24.6364	b.d.l.	6.35923	8.44515	0.653963	100	2.6806	1.29927	-	0.304891	0.732687	0.037332	0.283644	0.681626	0.0347303
KRW-3	Granite	Pl-5	Granite	62.5409	23.1959	b.d.l.	5.05929	8.76341	0.440429	100	2.77519	1.21309	-	0.240542	0.753955	0.0249324	0.235958	0.739585	0.0244573
KRW-3	Granite	Pl-5	Granite	56.6105	27.2007	b.d.l.	8.90327	7.01774	0.267767	100	2.54685	1.44225	-	0.42917	0.612136	0.0153683	0.406152	0.579304	0.014544
KRW-3	Granite	Pl-5	Granite	60.4729	24.4088	0.246554	5.83884	8.56214	0.470694	100	2.70029	1.28455	0.00920723	0.279351	0.741269	0.0268132	0.2667	0.707701	0.025599
KRW-3	Granite	Pl-5	Granite	60.5751	24.4119	b.d.l.	5.78475	8.86464	0.363678	100	2.70228	1.28349	-	0.2765	0.766729	0.0206973	0.259886	0.72066	0.0194537
KRW-3	Granite	Pl-5	Granite	59.944	24.7928	b.d.l.	6.271	8.54423	0.447928	100	2.67897	1.30588	-	0.300285	0.740355	0.0255383	0.281646	0.694401	0.0239531
KRW-3	Granite	Pl-5	Granite	62.2099	23.2426	b.d.l.	4.60855	9.61688	0.322043	100	2.76526	1.21763	-	0.21949	0.82881	0.0182622	0.205792	0.777085	0.0171224
KRW-3	Granite	Pl-5	Granite	63.0087	22.8631	b.d.l.	3.95941	9.7717	0.397044	100	2.79411	1.1949	-	0.188125	0.84015	0.0224617	0.179041	0.799582	0.0213771
KRW-3	Granite	Pl-5	Granite	62.424	23.3883	b.d.l.	4.41225	9.3553	0.420215	100	2.7704	1.22333	-	0.20981	0.804995	0.0237916	0.202013	0.77508	0.0229074
KRW-3	Granite	Pl-5	Granite	57.9287	26.2355	b.d.l.	7.96089	7.59562	0.27933	100	2.59902	1.38727	-	0.382695	0.66073	0.015988	0.361233	0.623676	0.0150914
KRW-3	Granite	Pl-5	Granite	59.7953	25	b.d.l.	6.40086	8.46983	0.334052	100	2.67138	1.31633	-	0.306395	0.733649	0.019039	0.289302	0.692721	0.0179769
KRW-3	Granite	Pl-5	Granite	60.3058	24.5423	b.d.l.	6.00905	8.84127	0.301529	100	2.69222	1.29128	-	0.287429	0.765261	0.0171728	0.26866	0.715289	0.0160514
KRW-3	Granite	Pl-5	Granite	63.3528	22.6576	b.d.l.	3.65933	10.082	0.248273	100	2.80611	1.18279	-	0.173666	0.865828	0.0140291	0.164843	0.821841	0.0133164
KRW-3	Granite	Pl-5	Granite	55.4917	27.768	0.320442	9.71271	6.46409	0.243094	100	2.5057	1.47775	0.0121009	0.469911	0.565917	0.0140035	0.447606	0.539055	0.0133388
KRW-3	Granite	Pl-5	Granite	57.9514	25.9794	b.d.l.	8.07901	7.64621	0.344024	100	2.60282	1.37519	-	0.388788	0.665842	0.019712	0.361885	0.619767	0.018348
KRW-3	Granite	Pl-5	Granite	60.9663	24.136	b.d.l.	5.62577	8.94755	0.324349	100	2.71701	1.26771	-	0.268631	0.773124	0.0184405	0.253379	0.729227	0.0173935
KRW-3	Granite	Pl-5	Granite	56.4019	27.3477	b.d.l.	9.21008	6.74653	0.293819	100	2.53853	1.45066	-	0.444147	0.588727	0.0168706	0.4231	0.560829	0.0160711
KRW-3	Granite	Pl-5	Granite	59.6927	24.9861	b.d.l.	6.51375	8.3955	0.411981	100	2.66876	1.31656	-	0.312028	0.727744	0.0234977	0.293461	0.68444	0.0220995

## Sheet: Table S9_K-feldspar
			Major elements (wt.%)						Formula based on 8 oxygens
Sample ID	Main group	Rock type	SiO2	Al2O3	CaO	Na2O	K2O	Sum	Si	Al	Ca	Na	K	An %	Ab %	Or %
KRW-1	Microgranular Mafic Enclave	Tonalite	64.0602	18.5193	b.d.l.	0.298699	17.1218	100	2.97832	1.01476	-	0.0269253	1.01553	0	0.0258286	0.974171
KRW-1	Microgranular Mafic Enclave	Tonalite	63.8553	18.6411	b.d.l.	0.297192	16.8375	100	2.97281	1.02282	-	0.0268258	1.00002	0	0.0261245	0.973876
KRW-1	Microgranular Mafic Enclave	Tonalite	64.374	18.3549	b.d.l.	0.243112	17.028	100	2.98903	1.00445	-	0.0218862	1.00866	0	0.0212375	0.978762
KRW-1	Microgranular Mafic Enclave	Tonalite	63.7639	18.4949	b.d.l.	0.450073	16.7783	100	2.97331	1.01641	-	0.0406904	0.9981	0	0.039171	0.960829
KRW-1	Microgranular Mafic Enclave	Tonalite	63.7737	18.8685	b.d.l.	0.492875	16.8649	100	2.96381	1.03348	-	0.044411	0.999893	0	0.0425268	0.957473
KRW-1	Microgranular Mafic Enclave	Tonalite	64.1421	18.6564	b.d.l.	b.d.l.	17.2015	100	2.97923	1.02128	-	-	1.01927	0	0	1
KRW-1	Microgranular Mafic Enclave	Tonalite	63.7975	18.6513	b.d.l.	0.641744	16.5427	100	2.9693	1.02309	-	0.0579104	0.982242	0	0.0556749	0.944325
KRW-1	Microgranular Mafic Enclave	Tonalite	64.3602	18.4786	b.d.l.	1.36327	15.7979	100	2.97987	1.00834	-	0.122379	0.933128	0	0.115943	0.884057
KRW-1	Microgranular Mafic Enclave	Tonalite	64.1969	18.6305	b.d.l.	1.05163	16.1209	100	2.97497	1.01753	-	0.0944872	0.953057	0	0.0901988	0.909801
KRW-1	Microgranular Mafic Enclave	Tonalite	64.1364	18.4732	b.d.l.	0.86627	16.5241	100	2.97771	1.01082	-	0.0779785	0.978715	0	0.0737948	0.926205
KRW-1	Microgranular Mafic Enclave	Tonalite	64.3052	18.6462	b.d.l.	1.54509	15.5035	100	2.97432	1.01645	-	0.138561	0.91481	0	0.13154	0.86846
KRW-1	Microgranular Mafic Enclave	Tonalite	63.8037	18.628	b.d.l.	0.702733	16.8656	100	2.96799	1.02126	-	0.0633798	1.00087	0	0.0595534	0.940447
KRW-1	Microgranular Mafic Enclave	Tonalite	64.2336	18.9439	b.d.l.	1.02646	15.7961	100	2.96986	1.03228	-	0.0920152	0.931716	0	0.0898822	0.910118
KRW-1	Microgranular Mafic Enclave	Tonalite	63.7771	18.6991	b.d.l.	1.38469	16.1392	100	2.9621	1.02355	-	0.12469	0.956262	0	0.115352	0.884648
KRW-1	Microgranular Mafic Enclave	Tonalite	64.6227	18.4453	b.d.l.	1.35496	15.5771	100	2.98655	1.00467	-	0.12141	0.918399	0	0.116762	0.883238
KRW-1	Microgranular Mafic Enclave	Tonalite	64.0074	18.4988	b.d.l.	1.1895	16.0172	100	2.97142	1.01212	-	0.107064	0.948599	0	0.101419	0.898581
KRW-1	Microgranular Mafic Enclave	Tonalite	64.2381	18.414	b.d.l.	1.29942	15.6153	100	2.97723	1.00583	-	0.116765	0.923273	0	0.11227	0.88773
KRW-1	Microgranular Mafic Enclave	Tonalite	64.4646	18.5334	b.d.l.	1.27431	15.7277	100	2.98169	1.0103	-	0.114278	0.928043	0	0.109638	0.890362
KRW-1	Microgranular Mafic Enclave	Tonalite	64.4633	18.4166	b.d.l.	b.d.l.	17.1201	100	2.99125	1.00717	-	-	1.01346	0	0	1
KRW-1	Microgranular Mafic Enclave	Tonalite	63.995	18.4865	b.d.l.	0.44759	17.0709	100	2.97661	1.01341	-	0.0403646	1.01296	0	0.0383211	0.961679
KRW-1	Microgranular Mafic Enclave	Tonalite	64.09	18.4116	b.d.l.	0.414101	17.0843	100	2.98045	1.0091	-	0.0373371	1.01356	0	0.0355288	0.964471
KRW-1	Microgranular Mafic Enclave	Tonalite	64.3602	18.6821	b.d.l.	b.d.l.	16.9576	100	2.98371	1.02075	-	-	1.00292	0	0	1
KRW-1	Microgranular Mafic Enclave	Tonalite	63.4339	18.6577	b.d.l.	0.728155	16.03	100	2.95852	1.02557	-	0.0658447	0.953775	0	0.0645777	0.935422
KRW-1	Microgranular Mafic Enclave	Tonalite	64.0751	18.3072	b.d.l.	0.466695	17.151	100	2.98185	1.00409	-	0.0421089	1.01823	0	0.0397125	0.960288
KRW-1	Microgranular Mafic Enclave	Tonalite	64.1379	18.4059	b.d.l.	0.522834	16.9334	100	2.98103	1.00824	-	0.0471151	1.00405	0	0.0448216	0.955178
KRW-1	Microgranular Mafic Enclave	Tonalite	63.9323	19.4429	b.d.l.	1.58383	15.041	100	2.95016	1.05741	-	0.141703	0.885445	0	0.137958	0.862042
KRW-1	Microgranular Mafic Enclave	Tonalite	63.7636	18.8659	b.d.l.	1.63895	15.7315	100	2.9571	1.03116	-	0.147368	0.930735	0	0.136692	0.863308
KRW-1	Microgranular Mafic Enclave	Tonalite	63.7237	18.6977	b.d.l.	0.429573	17.149	100	2.96635	1.02581	-	0.0387706	1.01841	0	0.0366737	0.963326
KRW-1	Microgranular Mafic Enclave	Tonalite	64.0092	19.2396	b.d.l.	1.38249	15.3687	100	2.95698	1.04751	-	0.123826	0.905738	0	0.12027	0.87973
KRW-7	Microgranular Mafic Enclave	Tonalite	63.9579	18.7878	b.d.l.	0.970165	16.2842	100	2.96689	1.02716	-	0.0872565	0.963684	0	0.0830271	0.916973
KRW-7	Microgranular Mafic Enclave	Tonalite	63.8651	18.7229	b.d.l.	1.05719	16.3548	100	2.96553	1.02463	-	0.0951782	0.968823	0	0.0894531	0.910547
KRW-7	Microgranular Mafic Enclave	Tonalite	63.861	18.7987	b.d.l.	1.24582	16.0944	100	2.96289	1.02793	-	0.112067	0.952609	0	0.10526	0.89474
KRW-7	Microgranular Mafic Enclave	Tonalite	64.0728	18.8631	b.d.l.	1.28495	15.7792	100	2.96627	1.02921	-	0.115337	0.93193	0	0.110131	0.889869
KRW-7	Microgranular Mafic Enclave	Tonalite	63.9313	18.363	b.d.l.	1.54792	16.1578	100	2.97125	1.00583	-	0.139482	0.958007	0	0.127092	0.872908
KRW-7	Microgranular Mafic Enclave	Tonalite	63.572	18.5253	b.d.l.	1.01964	16.8831	100	2.96284	1.01756	-	0.092137	1.00382	0	0.0840699	0.91593
KRW-7	Microgranular Mafic Enclave	Tonalite	64.4842	18.5263	b.d.l.	1.41053	15.5789	100	2.9815	1.00954	-	0.126446	0.918926	0	0.120958	0.879042
KRW-7	Microgranular Mafic Enclave	Tonalite	64.1003	18.4427	b.d.l.	0.306648	17.1504	100	2.98069	1.01073	-	0.0276465	1.0174	0	0.0264549	0.973545
KRW-7	Microgranular Mafic Enclave	Tonalite	64.0339	18.6317	b.d.l.	1.30767	16.0268	100	2.96975	1.01839	-	0.117585	0.948237	0	0.110323	0.889677
KRW-7	Microgranular Mafic Enclave	Tonalite	64.0498	18.7823	b.d.l.	1.4034	15.7645	100	2.96664	1.0253	-	0.126029	0.93151	0	0.119172	0.880828
KRW-7	Microgranular Mafic Enclave	Tonalite	63.5306	18.3952	b.d.l.	b.d.l.	17.2317	100	2.97171	1.0141	-	-	1.02828	0	0	1
KRW-5	Microgranular Mafic Enclave	Tonalite	64.0451	18.5022	b.d.l.	0.353474	17.0993	100	2.97799	1.01395	-	0.0318669	1.01433	0	0.0304599	0.96954
KRW-5	Microgranular Mafic Enclave	Tonalite	63.5751	18.6039	b.d.l.	0.369686	17.1251	100	2.96649	1.02309	-	0.0334451	1.01941	0	0.031766	0.968234
KRW-5	Microgranular Mafic Enclave	Tonalite	64.3538	18.7	b.d.l.	1.40305	15.5431	100	2.97519	1.01891	-	0.125764	0.916727	0	0.120638	0.879362
KRW-5	Microgranular Mafic Enclave	Tonalite	64.1972	18.4038	b.d.l.	0.479084	16.9198	100	2.98268	1.00775	-	0.0431565	1.00288	0	0.0412573	0.958743
KRW-5	Microgranular Mafic Enclave	Tonalite	64.1151	18.5483	b.d.l.	0.477688	16.8589	100	2.97798	1.01536	-	0.0430181	0.998969	0	0.0412846	0.958715
KRW-5	Microgranular Mafic Enclave	Tonalite	64.0751	18.6327	b.d.l.	b.d.l.	17.2922	100	2.97815	1.02068	-	-	1.02535	0	0	1
KRW-5	Microgranular Mafic Enclave	Tonalite	64.0604	18.5757	b.d.l.	0.262917	17.1011	100	2.97742	1.01754	-	0.0236927	1.01399	0	0.0228322	0.977168
KRW-5	Microgranular Mafic Enclave	Tonalite	64.0037	18.568	b.d.l.	1.1051	16.3232	100	2.97145	1.01598	-	0.099474	0.966788	0	0.0932923	0.906708
KRW-5	Microgranular Mafic Enclave	Tonalite	63.8269	18.481	b.d.l.	0.270453	16.9935	100	2.9757	1.01546	-	0.0244468	1.01071	0	0.0236164	0.976384
KRW-5	Microgranular Mafic Enclave	Tonalite	64.0884	18.6386	b.d.l.	1.10497	16.168	100	2.97202	1.01869	-	0.09935	0.956513	0	0.0940937	0.905906
KRW-5	Microgranular Mafic Enclave	Tonalite	64.4148	18.4918	b.d.l.	1.21558	15.8778	100	2.9817	1.00882	-	0.109095	0.937627	0	0.104226	0.895774
KRW-5	Microgranular Mafic Enclave	Tonalite	64.1659	18.5683	b.d.l.	b.d.l.	17.2658	100	2.98149	1.01685	-	-	1.02348	0	0	1
KRW-5	Microgranular Mafic Enclave	Tonalite	64.3884	18.5408	b.d.l.	b.d.l.	17.0708	100	2.98711	1.01374	-	-	1.01032	0	0	1
KRW-5	Microgranular Mafic Enclave	Tonalite	64.5075	18.6155	b.d.l.	1.35555	15.5215	100	2.98061	1.01373	-	0.121438	0.914935	0	0.117176	0.882824
KRW-5	Microgranular Mafic Enclave	Tonalite	64.3774	18.5768	b.d.l.	1.27224	15.7736	100	2.97887	1.01308	-	0.114138	0.931129	0	0.109195	0.890805
KRW-5	Microgranular Mafic Enclave	Tonalite	63.9953	18.791	b.d.l.	1.39742	15.8162	100	2.96526	1.02617	-	0.125541	0.934927	0	0.118382	0.881618
KRW-5	Microgranular Mafic Enclave	Tonalite	63.9702	18.4361	b.d.l.	b.d.l.	17.1401	100	2.98154	1.01271	-	-	1.01915	0	0	1
KRW-5	Microgranular Mafic Enclave	Tonalite	64.5951	18.3521	b.d.l.	1.32092	15.7319	100	2.98793	1.00049	-	0.118465	0.928354	0	0.113167	0.886833
KRW-5	Microgranular Mafic Enclave	Tonalite	65.0035	18.8187	b.d.l.	1.84457	14.3332	100	2.98512	1.01852	-	0.164235	0.839712	0	0.163589	0.836411
KRW-5	Microgranular Mafic Enclave	Tonalite	64.1281	18.6844	b.d.l.	b.d.l.	17.1875	100	2.97836	1.02274	-	-	1.01836	0	0	1
KRW-5	Microgranular Mafic Enclave	Tonalite	64.2934	18.4205	b.d.l.	0.324114	16.962	100	2.98544	1.00809	-	0.0291799	1.0048	0	0.028221	0.971779
KRW-5	Microgranular Mafic Enclave	Tonalite	64.2548	18.3304	b.d.l.	0.246111	17.1687	100	2.98677	1.00421	-	0.0221806	1.01811	0	0.0213215	0.978679
KRW-2	Intermingled zone	Granite	63.9714	18.7441	b.d.l.	1.39662	15.8879	100	2.96562	1.02412	-	0.125531	0.939628	0	0.117852	0.882148
KRW-2	Intermingled zone	Granite	63.3764	18.911	b.d.l.	2.08136	14.4434	100	2.94978	1.03736	-	0.187825	0.857616	0	0.179661	0.820339
KRW-2	Intermingled zone	Granite	64.8169	18.6391	b.d.l.	1.98188	14.5621	100	2.9836	1.01119	-	0.176878	0.855141	0	0.17139	0.82861
KRW-2	Intermingled zone	Granite	64.3038	18.7342	b.d.l.	1.81903	15.143	100	2.97102	1.02014	-	0.16295	0.892568	0	0.154379	0.845621
KRW-2	Intermingled zone	Granite	62.9893	19.0951	b.d.l.	1.49466	15.1601	100	2.94086	1.05071	-	0.135299	0.902968	0	0.130313	0.869687
KRW-2	Intermingled zone	Granite	63.7893	18.7842	b.d.l.	1.48936	15.1469	100	2.96347	1.02849	-	0.134152	0.897714	0	0.130009	0.869991
KRW-2	Intermingled zone	Granite	64.4008	18.6983	b.d.l.	1.65289	15.2479	100	2.97487	1.01797	-	0.148035	0.898564	0	0.141444	0.858556
KRW-2	Intermingled zone	Granite	64.5088	18.6346	b.d.l.	1.88605	14.9705	100	2.97724	1.01361	-	0.168769	0.881441	0	0.1607	0.8393
KRW-2	Intermingled zone	Granite	64.2321	18.8141	b.d.l.	1.46919	15.4846	100	2.96982	1.02522	-	0.131704	0.913355	0	0.126026	0.873974
KRW-2	Intermingled zone	Granite	64.4883	18.899	b.d.l.	1.65833	14.9544	100	2.97294	1.02683	-	0.148225	0.879498	0	0.144226	0.855774
KRW-2	Intermingled zone	Granite	64.4415	18.8233	b.d.l.	2.06748	14.6678	100	2.97102	1.0228	-	0.18481	0.86271	0	0.176426	0.823574
KRW-2	Intermingled zone	Granite	64.469	18.5649	b.d.l.	1.31267	15.6534	100	2.98096	1.0117	-	0.117681	0.923367	0	0.113041	0.886959
KRW-3	Granite	Granite	63.516	18.7036	b.d.l.	b.d.l.	17.3189	100	2.96587	1.02932	-	-	1.03169	0	0	1
KRW-3	Granite	Granite	64.4748	18.3403	b.d.l.	1.17647	16.0084	100	2.98625	1.00115	-	0.105648	0.9459	0	0.100469	0.899531
KRW-3	Granite	Granite	63.4542	18.3989	b.d.l.	0.93615	17.2108	100	2.96306	1.01258	-	0.0847559	1.02528	0	0.0763544	0.923646
KRW-3	Granite	Granite	64.254	18.4614	b.d.l.	1.56528	15.7194	100	2.97663	1.00796	-	0.140592	0.92901	0	0.131443	0.868557
KRW-3	Granite	Granite	63.6746	18.5505	b.d.l.	0.786791	16.988	100	2.96605	1.01841	-	0.0710583	1.00952	0	0.0657595	0.934241
KRW-3	Granite	Granite	64.3836	18.6233	b.d.l.	2.21895	14.7741	100	2.97271	1.01342	-	0.198641	0.870244	0	0.18584	0.81416
KRW-3	Granite	Granite	64.3697	18.7171	b.d.l.	1.5606	15.3527	100	2.97432	1.01929	-	0.139812	0.905006	0	0.133814	0.866186
KRW-3	Granite	Granite	64.3988	18.5173	b.d.l.	1.82927	15.2546	100	2.97734	1.00898	-	0.163973	0.89973	0	0.154153	0.845847
KRW-3	Granite	Granite	63.5619	18.6688	b.d.l.	0.719568	17.0498	100	2.96152	1.02516	-	0.0650032	1.01344	0	0.060275	0.939725
KRW-3	Granite	Granite	64.1158	18.569	b.d.l.	0.378147	16.937	100	2.97816	1.01655	-	0.0340556	1.00365	0	0.0328183	0.967182
KRW-3	Granite	Granite	64.3839	18.3448	b.d.l.	0.848003	16.4234	100	2.98598	1.00271	-	0.076252	0.9717	0	0.0727629	0.927237
KRW-3	Granite	Granite	64.2588	19.1445	b.d.l.	2.11784	14.4789	100	2.96037	1.03947	-	0.18917	0.850962	0	0.181871	0.818129
KRW-3	Granite	Granite	64.0593	18.6186	b.d.l.	0.457566	16.8646	100	2.97545	1.01923	-	0.0412067	0.999325	0	0.0396016	0.960398
KRW-3	Granite	Granite	64.0769	18.6123	b.d.l.	0.360433	16.9503	100	2.97653	1.01898	-	0.0324621	1.0045	0	0.0313052	0.968695
KRW-3	Granite	Granite	64.3973	18.647	b.d.l.	b.d.l.	16.9557	100	2.98524	1.01877	-	-	1.00274	0	0	1
KRW-3	Granite	Granite	64.5109	18.8696	b.d.l.	1.8587	14.7609	100	2.97289	1.02486	-	0.166073	0.867799	0	0.160632	0.839368
KRW-3	Granite	Granite	64.8315	18.4892	b.d.l.	1.48477	15.1945	100	2.98968	1.00488	-	0.132753	0.893897	0	0.129307	0.870693
KRW-3	Granite	Granite	63.8478	18.7782	b.d.l.	b.d.l.	16.8291	100	2.97242	1.03032	-	-	0.999505	0	0	1
KRW-3	Granite	Granite	64.4738	18.7168	b.d.l.	1.05126	15.7581	100	2.97961	1.01944	-	0.0941957	0.929053	0	0.0920555	0.907944
KRW-3	Granite	Granite	64.5297	18.5365	b.d.l.	0.801366	16.1324	100	2.98582	1.01085	-	0.0718918	0.95228	0	0.0701951	0.929805
KRW-3	Granite	Granite	64.5586	18.7826	b.d.l.	2.00522	14.6535	100	2.97483	1.02004	-	0.179149	0.861412	0	0.172166	0.827834
KRW-3	Granite	Granite	64.897	18.6716	b.d.l.	2.12814	14.3033	100	2.98395	1.01182	-	0.189719	0.839006	0	0.184422	0.815578
KRW-3	Granite	Granite	64.7592	18.6457	b.d.l.	1.81211	14.783	100	2.98313	1.01229	-	0.161846	0.868752	0	0.157041	0.842959
KRW-3	Granite	Granite	64.8464	18.5088	b.d.l.	1.20767	15.4371	100	2.99122	1.00623	-	0.108007	0.908427	0	0.106261	0.893739
KRW-3	Granite	Granite	64.1273	18.6885	b.d.l.	1.57992	14.8361	100	2.97248	1.02095	-	0.141989	0.877316	0	0.1393	0.8607
KRW-3	Granite	Granite	64.5738	18.8234	b.d.l.	1.7611	14.8418	100	2.97577	1.02234	-	0.157352	0.872548	0	0.152784	0.847216
KRW-3	Granite	Granite	64.4884	18.7972	b.d.l.	b.d.l.	16.7145	100	2.98438	1.02523	-	-	0.986795	0	0	1
KRW-3	Granite	Granite	64.5583	18.7912	b.d.l.	b.d.l.	16.6504	100	2.98609	1.02438	-	-	0.982511	0	0	1
KRW-3	Granite	Granite	64.3721	18.7557	b.d.l.	b.d.l.	16.8721	100	2.98254	1.02418	-	-	0.997287	0	0	1
KRW-3	Granite	Granite	64.4002	18.6735	b.d.l.	b.d.l.	16.9263	100	2.98479	1.02002	-	-	1.00081	0	0	1
KRW-3	Granite	Granite	64.3486	18.7674	b.d.l.	0.49036	16.3936	100	2.97897	1.02397	-	0.0440136	0.968196	0	0.0434827	0.956517
KRW-3	Granite	Granite	64.3827	18.5033	b.d.l.	0.273655	16.8403	100	2.98615	1.01145	-	0.0246088	0.996445	0	0.0241013	0.975899
KRW-3	Granite	Granite	63.9681	18.6809	b.d.l.	0.37234	16.5106	100	2.97462	1.02381	-	0.0335701	0.979473	0	0.0331378	0.966862
KRW-3	Granite	Granite	63.626	18.8238	b.d.l.	0.362394	16.6908	100	2.96414	1.03353	-	0.0327332	0.991978	0	0.0319438	0.968056
KRW-3	Granite	Granite	64.3502	18.774	b.d.l.	1.4625	15.4133	100	2.97333	1.02236	-	0.131019	0.908556	0	0.126032	0.873968
KRW-3	Granite	Granite	64.7402	18.9288	b.d.l.	2.65507	13.6759	100	2.97244	1.02428	-	0.236352	0.801044	0	0.227832	0.772168
KRW-3	Granite	Granite	64.475	18.428	b.d.l.	1.7097	15.3873	100	2.9815	1.00433	-	0.153287	0.907747	0	0.14447	0.85553
KRW-3	Granite	Granite	64.6271	18.7848	b.d.l.	1.95028	14.6378	100	2.97665	1.01971	-	0.174162	0.860103	0	0.168392	0.831608
KRW-3	Granite	Granite	64.6447	18.6501	b.d.l.	1.55593	15.1493	100	2.98191	1.01391	-	0.139154	0.891487	0	0.135017	0.864983
KRW-3	Granite	Granite	64.6551	18.7736	b.d.l.	2.01971	14.5516	100	2.97711	1.01881	-	0.180313	0.854802	0	0.174196	0.825804
KRW-3	Granite	Granite	64.6563	18.5708	b.d.l.	b.d.l.	16.7729	100	2.99262	1.01304	-	-	0.990397	0	0	1
KRW-3	Granite	Granite	64.5734	18.6121	b.d.l.	b.d.l.	16.8146	100	2.98993	1.01568	-	-	0.99324	0	0	1
KRW-3	Granite	Granite	64.4574	18.637	b.d.l.	1.47772	15.4279	100	2.97835	1.01492	-	0.132386	0.909432	0	0.127072	0.872928

## Sheet: Table S10_Sphene
			Major elements (wt.%)						Formula based on 5 oxygens					Al barometer, Erdmann et al. (2019)
Sample ID	Main group	Rock type	SiO2	Ti2O	Al2O3	Fe2O3	CaO	Sum	Si	Ti	Al	Fe3+	Ca	P (kbar)
KRW-1	Microgranular Mafic Enclave	Tonalite	30.5373	32.9055	5.71144	1.70746	29.2935	100	0.991546	0.803677	0.218566	0.04172	1.01913	6.39638
KRW-1	Microgranular Mafic Enclave	Tonalite	29.8268	34.5022	4.38322	1.75642	29.6911	100	0.974078	0.847551	0.168708	0.0431645	1.03893	5.04611
KRW-1	Microgranular Mafic Enclave	Tonalite	30.1955	34.286	4.64301	1.57777	29.4411	100	0.983537	0.840035	0.178239	0.0386727	1.02749	5.31021
KRW-1	Microgranular Mafic Enclave	Tonalite	29.8741	34.5563	4.57551	1.6073	29.5328	100	0.974491	0.847893	0.175904	0.0394538	1.03219	5.2416
KRW-1	Microgranular Mafic Enclave	Tonalite	29.9967	34.846	4.2042	1.92081	28.8733	100	0.979226	0.855645	0.161752	0.0471851	1.00991	4.86412
KRW-7	Microgranular Mafic Enclave	Tonalite	30.4866	32.7829	5.4456	2.18917	29.2947	100	0.991256	0.801782	0.208678	0.0535634	1.02056	6.12613
KRW-7	Microgranular Mafic Enclave	Tonalite	29.9302	34.1296	4.5048	2.24367	29.3957	100	0.976851	0.837879	0.17328	0.0551048	1.02796	5.16971
KRW-7	Microgranular Mafic Enclave	Tonalite	30.1661	31.9491	5.73643	2.67996	29.7121	100	0.983266	0.783324	0.220368	0.065734	1.03767	6.42179
KRW-5	Microgranular Mafic Enclave	Tonalite	30.1046	34.5838	4.29479	1.96187	29.2333	100	0.981461	0.848097	0.16502	0.0481307	1.02116	4.95622
KRW-5	Microgranular Mafic Enclave	Tonalite	29.7025	35.4661	4.34873	1.08718	29.4944	100	0.968915	0.870238	0.16719	0.0266874	1.03088	5.01105
KRW-5	Microgranular Mafic Enclave	Tonalite	29.8326	34.2934	4.7416	1.81865	29.479	100	0.973161	0.841465	0.182295	0.0446432	1.03034	5.41044
KRW-5	Microgranular Mafic Enclave	Tonalite	30.0599	34.9123	4.43231	1.29398	29.4192	100	0.979409	0.855632	0.170201	0.0317261	1.02703	5.09601
KRW-5	Microgranular Mafic Enclave	Tonalite	29.9419	34.7709	4.53861	1.34868	29.5225	100	0.976128	0.852658	0.174383	0.0330861	1.03123	5.20408

[truncated: 5 more sheets: Table S11_Ap & Zrn sat T, Table S12_Amp-Pl P T, Table S13, Table S14, Table S15]
